# Supplementary material for: Performance of Single and Concatenated Sets of Mitochondrial Genes at Inferring Metazoan Relationships Relative to Full Mitogenome Data
Source: PLoS One. 2014 Jan 8;9(1):e84080. doi: 10.1371/journal.pone.0084080 (PMC3891902; doi:10.1371/journal.pone.0084080)
Supplement: Dataset S1 — Summary of data utilized in this study. First spreadsheet contains information on all 372 datasets used in the current study, including details of phylogenies built for each analyses. Second spreadsheet contains a summary of problematic OTUs (see Methods). (XLS) [file pone.0084080.s004.xls]

## Sheet: Data
							Taxomonic rank and information of each dataset																																						Decrease in Ln L compared to 13 gene phylogeny using ML methods and AA data for concatenated alignments of variable numbers of genes
DatasetName	DatasetLocationOnline	PublishedMitogenomePhylogeny?	NumberOTUs	NCBITaxonID			Species	Genus	Tribe	Subfamily	Family	Superfamily	Other	Infraorder	Suborder	Other	Order	Other	Other	Other	Other	Other	Other	Other	Other	Other	Other	Superorder	Other	Infraclass	Subclass	Class	Other	Other	Other	Other	Other	Superclass	Subphylum	Other	Phylum	TaxonomicRank	DateNumberOTUsRecorded	DateRetrievedFromNCBI	12LongestGenes	11LongestGenes	10LongestGenes	9LongestGenes	8LongestGenes
					Taxonomic Rank ---------->		1	2		4	5	6	7	8	9	10	11	12	13	14	15	16	17	18	19	20	21	22	23	24	25	26	27	28	29	30	31	32	33	34	35
6042_Demospongidae	GoodSets	Yes	26	6042																												Demospongidae									Porifera	26	2010-06-09	2010-06-15	0	-1.47154	-1.47154	-1.47154	-1.47154
6043_Tetractinomorpha	GoodSets	No	5	6043																											Tetractinomorpha	Demospongidae									Porifera	25	2010-06-09	2010-06-15	0	0	0	0	0
6048_Ceractinomorpha	GoodSets	No	19	6048																											Ceratinomorpha	Demospongidae									Porifera	25	2010-06-09	2010-06-15	0	0	0	0	0
6049_Haplosclerida	GoodSets	No	6	6049													Haplosclerida														Ceratinomorpha	Demospongidae									Porifera	11	2010-06-09	2010-06-15	0	0	6.28473	6.28473	6.28473
6102_Hexacorallia	GoodSets	No	27	6102																											Hexacorallia	Anthozoa									Cnidaria	25	2010-06-09	2010-06-15	0	0	0	0	0
6125_Scleractinia	GoodSets	Yes	19	6125													Scleractinia														Hexacorallia	Anthozoa									Cnidaria	11	2010-06-09	2010-06-15	0	0	0	0	0
6132_Octocorallia	GoodSets	No	5	6132																											Octocorallia	Anthozoa									Cnidaria	25	2010-06-09	2010-06-15	0	0	0	0	0
6179_Digenea	METSets	No	10	6179																											Digenea	Trematoda									Platyhelminthes	25	2010-06-08	2010-06-16		0	0	0	0
6181_Schistosoma	METSets	No	5	6181				Schistosoma			Schistosomatidae						Strigeidida														Digenea	Trematoda									Platyhelminthes	2	2010-06-08	2010-06-16		0	0	0	0
6200_Eucestoda	METSets	No	18	6200																											Eucestoda	Cestoda									Platyhelminthes	25	2010-06-08	2010-06-16		0	2.45689	0	0
6201_Cyclophillidea	METSets	No	15	6201													Cyclophyllidea														Eucestoda	Cestoda									Platyhelminthes	11	2010-06-08	2010-06-16		0	1.16535	1.16535	1.16535
6202_Taenia	GoodSets	No	7	6202				Taenia			Taeniidae						Cyclophyllidea														Eucestoda	Cestoda									Platyhelminthes	2	2010-06-08	2010-06-16		0	0	0	0
6208_Taeniidae	GoodSets	No	14	6208							Taeniidae						Cyclophyllidea														Eucestoda	Cestoda									Platyhelminthes	5	2010-06-08	2010-06-16		0	2.51859	2.51859	2.51859
6209_Echinococcus	GoodSets	No	7	6209				Echinococcus			Taeniidae						Cyclophyllidea														Eucestoda	Cestoda									Platyhelminthes	2	2010-06-08	2010-06-16		0	0.881059	0.881059	0.881059
6236_Rhabdita	AdjustedSets	No	23	6236													Rhabitida															Chromadorea									Nematoda	11	2010-06-09	2010-06-24		0	2.99286	14.002	12.5552
6249_Ascaroidea	METSets	No	5	6249									Ascaroidea				Ascaridida															Chromadorea									Nematoda	7	2010-06-09	2010-06-15		0	0	0	0
6308_Stronglyida	AdjustedSets	No	19	6308											Strongylida		Rhabitida															Chromadorea									Nematoda	9	2010-06-09	2010-06-24		0	0	0	0
6310_Metastrongyloidea	METSets	No	5	6310									Metastronglyoidea		Strongylida		Rhabitida															Chromadorea									Nematoda	7	2010-06-09	2010-06-15		0	0	0	0
6314_Trichostronglyoidea	AdjustedSets	No	5	6314									Trichostronglyoidea		Strongylida		Rhabitida															Chromadorea									Nematoda	7	2010-06-09	2010-06-23		0	0	0	0
6341_Polychaeta	GoodSets	No	6	6341																												Polychaeta									Annelida	26	2010-06-09	2010-06-16	0	0	0	0	0
6448_Gastropoda	AdjustedSets	No	32	6448																												Gastropoda									Mollusca	26	2010-06-09	2010-06-23	0	0	0	0	1.56412
6479_Neogastropoda	AdjustedSets	Yes	10	6479										Neogastropoda	Hypsogastropoda		Sorbeoconcha											Caenogastropoda		Apogastropoda	Orthogastropoda	Gastropoda									Mollusca	8	2010-06-09	2010-06-23	0	0.821134	0	0	0
6496_Opisthobranchia	GoodSets	No	5	6496													Opisthobrnachia											Heterobranchia		Apogastropoda	Orthogastropoda	Gastropoda									Mollusca	11	2010-06-09	2010-06-15	0	0	0	0	0
6519_Pulmonata	AdjustedSets	No	8	6519													Pulmonata															Gastropoda									Mollusca	11	2010-06-09	2010-06-23	0	0	0	6.48388	6.48388
6544_Bivalvia	AdjustedSets	Yes	30	6544																												Bivalvia									Mollusca	26	2010-06-09	2010-06-23		0	6.31378	3.69648	6.31378
6545_Pteriomorphia	AdjustedSets	No	15	6545																											Pteriomorphia	Bivalvia									Mollusca	25	2010-06-09	2010-06-23		0	0	0	0
6563_Ostreidae	AdjustedSets	No	8	6563							Ostreidae						Ostreoidea														Pteriomorphia	Bivalvia									Mollusca	5	2010-06-09	2010-06-23		0	0	0	0
6564_Crassostrea	AdjustedSets	No	7	6564				Crassostrea			Ostreidae						Ostreoidea														Pteriomorphia	Bivalvia									Mollusca	2	2010-06-09	2010-06-23		0	0	0	0
6566_Pectinidae	AdjustedSets	No	5	6566							Pectinidae						Pectinoidea														Pteriomorphia	Bivalvia									Mollusca	5	2010-06-09	2010-06-23		0	0	0	0
6599_Heteroconchia	AdjustedSets	No	8	6599																										Heteroconchia		Bivalvia									Mollusca	24	2010-06-09	2010-06-23		3.19764	3.19764	3.19764	3.19764
6605_Cephalopoda	GoodSets	No	14	6605																												Cephalopoda									Mollusca	26	2010-06-09	2010-06-15	0	0	0	22.2556	22.2556
6657_Crustacea	AdjustedSets	No	51	6657																																			Crustacea	Pancrustacea	Arthropoda	33	2010-06-09	2010-06-22	1.82335	1.82335	8.4654	3.9075	5.05943
6682_Decapoda	AdjustedSets	Yes	27	6682													Decapoda											Eucarida				Malacostraca							Crustacea	Pancrustacea	Arthropoda	11	2010-06-09	2010-06-22	-0.043711	2.87768	2.87768	0.42233	2.87768
6685_Penaeidae	AdjustedSets	No	5	6685							Penaeidae				Dendrobranchiata		Decapoda											Eucarida				Malacostraca							Crustacea	Pancrustacea	Arthropoda	5	2010-06-09	2010-06-22	0	0	0	0	0
6692_Pleocyemata	GoodSets	No	22	6692											Pleocyemata		Decapoda											Eucarida				Malacostraca							Crustacea	Pancrustacea	Arthropoda	9	2010-06-09	2010-06-15	0	0	0	0.184783	0.184783
6752_Brachyura	GoodSets	No	14	6752										Brachyura	Pleocyemata		Decapoda											Eucarida				Malacostraca							Crustacea	Pancrustacea	Arthropoda	8	2010-06-09	2010-06-15	0.638032	0.638032	0.638032	0.638032	0.638032
6757_Portunidae	GoodSets	No	7	6757							Portunidae		Heterotremata	Brachyura	Pleocyemata		Decapoda											Eucarida				Malacostraca							Crustacea	Pancrustacea	Arthropoda	5	2010-06-09	2010-06-15	0	0	0	0	0
6843_Chelicerata	AdjustedSets	No	46	6843																																			Chelicerata		Arthropoda	33	2010-06-09	2010-06-22	-0.420679	-0.420679	-0.420679	-0.420679	4.63282
6854_Arachnida	AdjustedSets	No	42	6854																												Arachnida							Chelicerata		Arthropoda	26	2010-06-09	2010-06-22	-0.058737	-0.058737	-0.058737	-0.058737	9.01753
6855_Scorpiones	GoodSets	No	5	6855													Scorpiones															Arachnida							Chelicerata		Arthropoda	11	2010-06-09	2010-06-15	0	0	0	0	0
6893_Araneae	METSets	No	6	6893													Araneae															Arachnida							Chelicerata		Arthropoda	11	2010-06-09	2010-06-15	0	0	0	3.88391	3.88391
6933_Acari	AdjustedSets	No	24	6933																											Acari	Arachnida							Chelicerata		Arthropoda	25	2010-06-09	2010-06-22	0.730883	0.487297	0.730883	0.730883	2.69463
6934_Parasitiformes	AdjustedSets	No	13	6934																								Parasitiformes			Acari	Arachnida							Chelicerata		Arthropoda	22	2010-06-09	2010-06-22	3.45604	0	0	0	0
6939_Ioxididae	GoodSets	No	7	6939							Ixodidae		Ixodidea				Ixodida											Parasitiformes			Acari	Arachnida							Chelicerata		Arthropoda	5	2010-06-09	2010-06-15	0.253371	0	0	0	0
6946_Acariformes	GoodSets	No	11	6946																								Acariformes			Acari	Arachnida							Chelicerata		Arthropoda	22	2010-06-09	2010-06-15	0	0	0	0	0
6970_Dictyoptera	METSets	No	7	6970																								Dictyoptera		Orthopetroidea	Neoptera	Insecta						Hexapoda		Pancrustacea	Arthropoda	22	2010-06-09	2010-06-15	0	0	0	0	0
6993_Orthoptera	GoodSets	No	25	6993													Orthoptera													Orthopetroidea	Neoptera	Insecta						Hexapoda		Pancrustacea	Arthropoda	11	2010-06-09	2010-06-15	2.5988	2.5988	1.20514	2.5988	7.64145
6994_Ensifera	GoodSets	No	9	6994											Ensifera		Orthoptera													Orthopetroidea	Neoptera	Insecta						Hexapoda		Pancrustacea	Arthropoda	9	2010-06-09	2010-06-15	0	0	0	0	0
7002_Acrididae	GoodSets	No	15	7002							Acrididae		Acridoidea		Caelifera		Orthoptera													Orthopetroidea	Neoptera	Insecta						Hexapoda		Pancrustacea	Arthropoda	5	2010-06-09	2010-06-15	0	3.54896	0	3.54896	3.54896
7036_Aleyrodidae	GoodSets	No	6	7036							Aleyrodidae					Sternorrhyncha	Hemiptera													Paraneoptera	Neoptera	Insecta						Hexapoda		Pancrustacea	Arthropoda	5	2010-06-09	2010-06-15	-2.1399	-2.1399	0	-2.1399	0
7041_Coleoptera	METSets	Yes	25	7041													Coleoptera													Endopterygota	Neoptera	Insecta						Hexapoda		Pancrustacea	Arthropoda	11	2010-06-09	2010-06-23	0	0	3.3225	6.71379	7.00003
7088_Lepidoptera	AdjustedSets	Yes	22	7088										Neolepidoptera	Glossata		Lepidoptera											Amphiesmenoptera		Endopterygota	Neoptera	Insecta						Hexapoda		Pancrustacea	Arthropoda	11	2010-06-09	2010-06-23	3.80717	3.80717	3.80717	3.80717	1.30728
7147_Diptera	AdjustedSets	Yes	28	7147													Diptera													Endopterygota	Neoptera	Insecta						Hexapoda		Pancrustacea	Arthropoda	11	2010-06-09	2010-06-23	0	0	0	0	0
7148_Nematocera	AdjustedSets	No	7	7148											Nematocera		Diptera													Endopterygota	Neoptera	Insecta						Hexapoda		Pancrustacea	Arthropoda	9	2010-06-09	2010-06-23	0	0	0	0	0
7203_Brachycera	METSets	No	21	7203											Brachycera		Diptera													Endopterygota	Neoptera	Insecta						Hexapoda		Pancrustacea	Arthropoda	9	2010-06-09	2010-06-15	0	0	4.29192	4.29192	4.29192
7211_Tephritidae	GoodSets	No	6	7211							Tephritidae	Acalyptratae	Schizophora	Muscomorpha	Brachycera		Diptera													Endopterygota	Neoptera	Insecta						Hexapoda		Pancrustacea	Arthropoda	5	2010-06-09	2010-06-15	7	0	0	0	0
7215_Drosophilia	GoodSets	No	6	7215				Drosophilia			Drosphilidae	Acalyptratae	Schizophora	Muscomorpha	Brachycera		Diptera													Endopterygota	Neoptera	Insecta						Hexapoda		Pancrustacea	Arthropoda	2	2010-06-09	2010-06-15	0	0	0	0	0
7399_Hymenoptera	GoodSets	Yes	10	7399													Hymenoptera													Endopterygota	Neoptera	Insecta						Hexapoda		Pancrustacea	Arthropoda	11	2010-06-09	2010-06-15	0	0	0	0	2.53271
7400_Apocrita	GoodSets	No	8	7400												Apocrita	Hymenoptera													Endopterygota	Neoptera	Insecta						Hexapoda		Pancrustacea	Arthropoda	10	2010-06-09	2010-06-15	0	1.02202	1.02202	1.02202	0
7434_Acuelata	GoodSets	No	5	7434											Aculeata	Apocrita	Hymenoptera													Endopterygota	Neoptera	Insecta						Hexapoda		Pancrustacea	Arthropoda	9	2010-06-09	2010-06-15	0	0	0	0	0
7524_Hemiptera	GoodSets	No	41	7524													Hemiptera													Paraneoptera	Neoptera	Insecta						Hexapoda		Pancrustacea	Arthropoda	11	2010-06-09	2010-06-15	0.218708	7.26722	0.956236	8.62566	8.62566
7587_Asterozoa	AdjustedSets	No	13	7587																																		Asterozoa		Eleutherozoa	Echinodermata	32	2010-06-08	2010-06-24	0	0	0	0	0
7588_Asteroidea	METSets	No	7	7588																												Asteroidea						Asterozoa		Eleutherozoa	Echinodermata	26	2010-06-08	2010-06-16	0	0	0	0	0
7619_Ophiurida	AdjustedSets	No	5	7619													Ophiurida																					Asterozoa		Eleutherozoa	Echinodermata	11	2010-06-08	2010-06-24	0	0	0	0	0
7624_Echinozoa	METSets	No	10	7624																																		Echinozoa		Eleutherozoa	Echinodermata	32	2010-06-08	2010-06-16	0	0	0	0	0
7638_Euechinoidea	METSets	No	6	7638																											Euechinoidea	Echinoidea						Echinozoa		Eleutherozoa	Echinodermata	25	2010-06-08	2010-06-16	0	0	0	0	0
7674_Echinacea	METSets	No	5	7674																								Echinacea				Echinoidea						Echinozoa		Eleutherozoa	Echinodermata	22	2010-06-08	2010-06-16	0.074766	0.074766	0.074766	0.074766	0.074766
7712_Tunicata	AdjustedSets	Yes	8	7712																																			Tunicata		Chordata	33	2010-06-08	2010-06-24	0	0	0	0	0
7713_Ascidea	AdjustedSets	No	7	7713																												Ascidiacea							Tunicata		Chordata	26	2010-06-08	2010-06-24	0	0	0	0	0
7735_Cephalochordata	GoodSets	Yes	8	7735																																			Cephalochordata		Chordata	33	2010-06-08	2010-06-16	0	0	0	0	0
7777_Chondricthyes	AdjustedSets	Yes	10	7777																												Chondricthyes						Gnathostomata	Craniata	Vertebrata	Chordata	26	2010-06-09	2010-06-17	0	0	0	0	0
7899_Acipenseriformes	GoodSets	No	9	7899													Acipenseriformes															Actinopterygii						Gnathostomata	Craniata	Vertebrata	Chordata	11	2010-06-09	2010-06-14	0	0	0	2.8026	2.8026
7900_Acipenseridae	GoodSets	No	7	7900							Acipenseridae						Acipenseriformes															Actinopterygii						Gnathostomata	Craniata	Vertebrata	Chordata	5	2010-06-09	2010-06-14	0	0	0	0	0
7901_Acipenser	GoodSets	No	5	7901				Acipenser			Acipenseridae						Acipenseriformes															Actinopterygii						Gnathostomata	Craniata	Vertebrata	Chordata	2	2010-06-09	2010-06-14	0	0	0	0	0
7933_Anguilliformes	AdjustedSets	No	56	7933													Anguilliformes												Elopomorpha	Elopocephala	Teleostei	Actinopterygii						Gnathostomata	Craniata	Vertebrata	Chordata	11	2010-06-09	2010-06-17	0.747741	2.00089	2.00089	2.00089	6.22368
7935_Anguilla	GoodSets	Yes	20	7935				Anguilla			Anguillidae				Anguilloidei		Anguilliformes												Elopomorpha	Elopocephala	Teleostei	Actinopterygii						Gnathostomata	Craniata	Vertebrata	Chordata	5	2010-06-09	2010-06-14	0	0	0	0	13.4661
7948_Clupeinae	GoodSets	No	6	7948						Clupeinae	Clupeidae						Clupeiformes										Clupeomorpha	Otocephala	Clupeocephala	Elopocephala	Teleostei	Actinopterygii						Gnathostomata	Craniata	Vertebrata	Chordata	4	2010-06-09	2010-06-14	0	0	0	0	0
7952_Cypriniformes	AdjustedSets	Yes	103	7952													Cypriniformes								Cypriniphysi	Otophysi	Ostariophysi	Otocephala	Clupeocephala	Elopocephala	Teleostei	Actinopterygii						Gnathostomata	Craniata	Vertebrata	Chordata	11	2010-06-09	2010-06-16	0	0.187569	20.6673	20.6752	35.739
7953_Cyprinidae	AdjustedSets	Yes	75	7953							Cyprinidae	Cyprinoidea					Cypriniformes								Cypriniphysi	Otophysi	Ostariophysi	Otocephala	Clupeocephala	Elopocephala	Teleostei	Actinopterygii						Gnathostomata	Craniata	Vertebrata	Chordata	5	2010-06-09	2010-06-16	0	0	5.52596	17.117	49.6074
7956_Carassius	AdjustedSets	No	5	7956				Carassius			Cyprinidae	Cyprinoidea					Cypriniformes								Cypriniphysi	Otophysi	Ostariophysi	Otocephala	Clupeocephala	Elopocephala	Teleostei	Actinopterygii						Gnathostomata	Craniata	Vertebrata	Chordata	2	2010-06-09	2010-06-16	0	0	0	0	0
7968_Catostomidae	GoodSets	No	11	7968							Catostomidae	Cobitoidea					Cypriniformes								Cypriniphysi	Otophysi	Ostariophysi	Otocephala	Clupeocephala	Elopocephala	Teleostei	Actinopterygii						Gnathostomata	Craniata	Vertebrata	Chordata	5	2010-06-09	2010-06-14	0	0	0	0	0
7982_cobitidae	GoodSets	No	9	7982							Cobitidae	Cobitoidea					Cypriniformes								Cypriniphysi	Otophysi	Ostariophysi	Otocephala	Clupeocephala	Elopocephala	Teleostei	Actinopterygii						Gnathostomata	Craniata	Vertebrata	Chordata	5	2010-06-09	2010-06-14	0	0	0	0	0
7995_Siluriformes	GoodSets	No	6	7995													Siluriformes								Siluriphysi	Otophysi	Ostariophysi	Otocephala	Clupeocephala	Elopocephala	Teleostei	Actinopterygii						Gnathostomata	Craniata	Vertebrata	Chordata	11	2010-06-09	2010-06-14	0	0	0	0	7.74491
8015_Salmonidae	GoodSets	Yes	18	8015							Salmonidae				Salmonoidei		Salmoniformes										Protacanthopterygii	Euteleostei	Clupeocephala	Elopocephala	Teleostei	Actinopterygii						Gnathostomata	Craniata	Vertebrata	Chordata	5	2010-06-09	2010-06-14	0	0.001309	2.77315	0	2.77316
8016_Onchorhynchus	GoodSets	No	11	8016				Oncorhynchus		Salmoninae	Salmonidae				Salmonoidei		Salmoniformes										Protacanthopterygii	Euteleostei	Clupeocephala	Elopocephala	Teleostei	Actinopterygii						Gnathostomata	Craniata	Vertebrata	Chordata	2	2010-06-09	2010-06-14	0.002133	0.130529	0.130529	0.130529	0.130529
8043_Gadiiformes	METSets	Yes	16	8043													Gadiformes					Paracanthopterygii	Euacanthomorpha	Acanthomorpha	Ctenosquamata	Eurypterygii	Neoteleostei	Euteleostei	Clupeocephala	Elopocephala	Teleostei	Actinopterygii						Gnathostomata	Craniata	Vertebrata	Chordata	11	2010-06-10	2010-06-14	-10.34	-8.35507	-10.34	-8.24331	-8.24331
8045_Gadidae	METSets	No	8	8045							Gadidae						Gadiformes					Paracanthopterygii	Euacanthomorpha	Acanthomorpha	Ctenosquamata	Eurypterygii	Neoteleostei	Euteleostei	Clupeocephala	Elopocephala	Teleostei	Actinopterygii						Gnathostomata	Craniata	Vertebrata	Chordata	5	2010-06-10	2010-06-14	0	0	0	0	0
8070_Lophiiformes	AdjustedSets	Yes	24	8070													Lophiiformes					Paracanthopterygii	Euacanthomorpha	Acanthomorpha	Ctenosquamata	Eurypterygii	Neoteleostei	Euteleostei	Clupeocephala	Elopocephala	Teleostei	Actinopterygii						Gnathostomata	Craniata	Vertebrata	Chordata	11	2010-06-10	2010-06-17	0	0.241246	8.5173	9.98077	8.1357
8075_Atheriniformes	GoodSets	No	5	8075													Atheriniformes	Atherinomorpha	Smegmamorpha	Percomorpha	Euacanthopterygii	Acanthopterygii	Euacanthomorpha	Acanthomorpha	Ctenosquamata	Eurypterygii	Neoteleostei	Euteleostei	Clupeocephala	Elopocephala	Teleostei	Actinopterygii						Gnathostomata	Craniata	Vertebrata	Chordata	11	2010-06-10	2010-06-14	0	0	0	0	2.23781
8087_Cyprinodontoidei	GoodSets	No	10	8087											Cyprinodontoidei		Cyprinodontiformes	Atherinomorpha	Smegmamorpha	Percomorpha	Euacanthopterygii	Acanthopterygii	Euacanthomorpha	Acanthomorpha	Ctenosquamata	Eurypterygii	Neoteleostei	Euteleostei	Clupeocephala	Elopocephala	Teleostei	Actinopterygii						Gnathostomata	Craniata	Vertebrata	Chordata	9	2010-06-10	2010-06-14	0	0	0	0	0
8089_Oryzias	GoodSets	No	6	8089				Oryzias			Adrianichthyidae				Adrianichthyoidei		Beloniformes	Atherinomorpha	Smegmamorpha	Percomorpha	Euacanthopterygii	Acanthopterygii	Euacanthomorpha	Acanthomorpha	Ctenosquamata	Eurypterygii	Neoteleostei	Euteleostei	Clupeocephala	Elopocephala	Teleostei	Actinopterygii						Gnathostomata	Craniata	Vertebrata	Chordata	2	2010-06-10	2010-06-14	0	0	0	2.7439	0
8091_Scorpaeniformes	GoodSets	No	7	8091													Scorpaeniformes			Percomorpha	Euacanthopterygii	Acanthopterygii	Euacanthomorpha	Acanthomorpha	Ctenosquamata	Eurypterygii	Neoteleostei	Euteleostei	Clupeocephala	Elopocephala	Teleostei	Actinopterygii						Gnathostomata	Craniata	Vertebrata	Chordata	11	2010-06-10	2010-06-14	0.097995	0.097995	0.097995	0.097995	0.097995
8111_Perciformes	AdjustedSets	No	141	8111													Perciformes			Percomorpha	Euacanthopterygii	Acanthopterygii	Euacanthomorpha	Acanthomorpha	Ctenosquamata	Eurypterygii	Neoteleostei	Euteleostei	Clupeocephala	Elopocephala	Teleostei	Actinopterygii						Gnathostomata	Craniata	Vertebrata	Chordata	11	2010-06-10	2010-06-18	4.55782	4.41353	6.86324	28.3223	84.1418
8112_Percoidei	AdjustedSets	No	55	8112											Percoidei		Perciformes			Percomorpha	Euacanthopterygii	Acanthopterygii	Euacanthomorpha	Acanthomorpha	Ctenosquamata	Eurypterygii	Neoteleostei	Euteleostei	Clupeocephala	Elopocephala	Teleostei	Actinopterygii						Gnathostomata	Craniata	Vertebrata	Chordata	9	2010-06-10	2010-06-18	16.2371	20.042	19.7906	12.1842	14.2558
8113_Cichlidae	AdjustedSets	No	13	8113							Cichilidae				Labroidei		Perciformes			Percomorpha	Euacanthopterygii	Acanthopterygii	Euacanthomorpha	Acanthomorpha	Ctenosquamata	Eurypterygii	Neoteleostei	Euteleostei	Clupeocephala	Elopocephala	Teleostei	Actinopterygii						Gnathostomata	Craniata	Vertebrata	Chordata	5	2010-06-10	2010-06-18	0	0	0	4.34663	27.1498
8139_Oreochromis	GoodSets	No	5	8139				Oreochromis			Cichilidae				Labroidei		Perciformes			Percomorpha	Euacanthopterygii	Acanthopterygii	Euacanthomorpha	Acanthomorpha	Ctenosquamata	Eurypterygii	Neoteleostei	Euteleostei	Clupeocephala	Elopocephala	Teleostei	Actinopterygii						Gnathostomata	Craniata	Vertebrata	Chordata	2	2010-06-10	2010-06-14	0	0	0	0	0
8169_Sparidae	GoodSets	No	5	8169							Sparidae				Percoidei		Perciformes			Percomorpha	Euacanthopterygii	Acanthopterygii	Euacanthomorpha	Acanthomorpha	Ctenosquamata	Eurypterygii	Neoteleostei	Euteleostei	Clupeocephala	Elopocephala	Teleostei	Actinopterygii						Gnathostomata	Craniata	Vertebrata	Chordata	5	2010-06-10	2010-06-14	0	0	0	0	0
8219_Gobiodei	GoodSets	No	5	8219											Gobioidei		Perciformes			Percomorpha	Euacanthopterygii	Acanthopterygii	Euacanthomorpha	Acanthomorpha	Ctenosquamata	Eurypterygii	Neoteleostei	Euteleostei	Clupeocephala	Elopocephala	Teleostei	Actinopterygii						Gnathostomata	Craniata	Vertebrata	Chordata	9	2010-06-10	2010-06-14	0	0	0	0	0
8223_Scombroidei	GoodSets	No	22	8223											Scombroidei		Perciformes			Percomorpha	Euacanthopterygii	Acanthopterygii	Euacanthomorpha	Acanthomorpha	Ctenosquamata	Eurypterygii	Neoteleostei	Euteleostei	Clupeocephala	Elopocephala	Teleostei	Actinopterygii						Gnathostomata	Craniata	Vertebrata	Chordata	9	2010-06-10	2010-06-14	1.31414	1.31414	1.31414	1.31414	1.31414
8234_Thunnus	GoodSets	No	7	8234				Thunnus		Scombrinae	Scombridae				Scombroidei		Perciformes			Percomorpha	Euacanthopterygii	Acanthopterygii	Euacanthomorpha	Acanthomorpha	Ctenosquamata	Eurypterygii	Neoteleostei	Euteleostei	Clupeocephala	Elopocephala	Teleostei	Actinopterygii						Gnathostomata	Craniata	Vertebrata	Chordata	2	2010-06-10	2010-06-18	0	0	0	0	0
8246_Labroidei	AdjustedSets	Yes	31	8246											Labroidei		Perciformes			Percomorpha	Euacanthopterygii	Acanthopterygii	Euacanthomorpha	Acanthomorpha	Ctenosquamata	Eurypterygii	Neoteleostei	Euteleostei	Clupeocephala	Elopocephala	Teleostei	Actinopterygii						Gnathostomata	Craniata	Vertebrata	Chordata	9	2010-06-10	2010-06-18	0	1.4306	1.4306	1.4306	27.141
8247_Labridae	GoodSets	No	8	8247							Labridae				Labroidei		Perciformes			Percomorpha	Euacanthopterygii	Acanthopterygii	Euacanthomorpha	Acanthomorpha	Ctenosquamata	Eurypterygii	Neoteleostei	Euteleostei	Clupeocephala	Elopocephala	Teleostei	Actinopterygii						Gnathostomata	Craniata	Vertebrata	Chordata	5	2010-06-10	2010-06-14	0	0	0	0	0
8252_Pleuronectiformes	GoodSets	No	11	8252													Pleuronectiformes			Percomorpha	Euacanthopterygii	Acanthopterygii	Euacanthomorpha	Acanthomorpha	Ctenosquamata	Eurypterygii	Neoteleostei	Euteleostei	Clupeocephala	Elopocephala	Teleostei	Actinopterygii						Gnathostomata	Craniata	Vertebrata	Chordata	11	2010-06-10	2010-06-14	0	0	0	2.31746	2.31746
8277_Beryciformes	GoodSets	No	12	8277													Beryciformes				Euacanthopterygii	Acanthopterygii	Euacanthomorpha	Acanthomorpha	Ctenosquamata	Eurypterygii	Neoteleostei	Euteleostei	Clupeocephala	Elopocephala	Teleostei	Actinopterygii						Gnathostomata	Craniata	Vertebrata	Chordata	11	2010-06-10	2010-06-14	0	0	0	3.00428	3.00428
8292_Amphia	GoodSets	Yes	88	8292																												Amphibia					Tetrapoda	Sarcopterygii	Gnathostoma	Vertebrata	Chordata	26	2010-06-10	2010-06-11	0	-0.691332	1.63981	4.64882	29.3376
8293_Caudata	GoodSets	Yes	51	8293													Caudata											Batrachia				Amphibia					Tetrapoda	Sarcopterygii	Gnathostoma	Vertebrata	Chordata	11	2010-06-10	2010-06-11	0	5.10346	1.6464	16.4521	25.0243
8295_Ambystoma	GoodSets	No	6	8295				Ambystoma			Ambystomatidae	Salamandroidea					Caudata											Batrachia				Amphibia					Tetrapoda	Sarcopterygii	Gnathostoma	Vertebrata	Chordata	2	2010-06-10	2010-06-11	0	0	0	0	1.71872
8332_Plethodontidae	GoodSets	Yes	20	8332							Plethodontidae	Salamandroidea					Caudata											Batrachia				Amphibia					Tetrapoda	Sarcopterygii	Gnathostoma	Vertebrata	Chordata	5	2010-06-10	2010-06-11	2.85789	2.04962	5.62556	9.87922	15.8117
8342_Anura	GoodSets	No	29	8342													Anura											Batrachia				Amphibia					Tetrapoda	Sarcopterygii	Gnathostoma	Vertebrata	Chordata	11	2010-06-10	2010-06-11	0	0	0	0	0
8397_Ranidae	GoodSets	No	8	8397							Ranidae	Ranoidea			Neobatrachia		Anura											Batrachia				Amphibia					Tetrapoda	Sarcopterygii	Gnathostoma	Vertebrata	Chordata	5	2010-06-10	2010-06-11	0	0	0	0	0
8416_Neobatrachia	GoodSets	No	20	8416											Neobatrachia		Anura											Batrachia				Amphibia					Tetrapoda	Sarcopterygii	Gnathostoma	Vertebrata	Chordata	9	2010-06-10	2010-06-11	0	0	0	0	0
8417_Hyloidea	GoodSets	No	5	8417								Hyloidea			Neobatrachia		Anura											Batrachia				Amphibia					Tetrapoda	Sarcopterygii	Gnathostoma	Vertebrata	Chordata	6	2010-06-10	2010-06-11	0	0	0	0	0
8430_Archeobatrachia	GoodSets	No	6	8430											Archeobatrachia		Anura											Batrachia				Amphibia					Tetrapoda	Sarcopterygii	Gnathostoma	Vertebrata	Chordata	9	2010-06-10	2010-06-11	0	0	0	0	0
8445_Gymnophonia	GoodSets	Yes	8	8445													Gymnophonia															Amphibia					Tetrapoda	Sarcopterygii	Gnathostoma	Vertebrata	Chordata	11	2010-06-10	2010-06-11	0	0	0	0	0
8459_Testudines	AdjustedSets	No	32	8459													Testudines																		Sauropsida	Amniota	Tetrapoda	Sarcopterygii	Gnathostoma	Vertebrata	Chordata	11	2010-06-10	2010-06-18	1.08143	0.571789	8.12877	194.361	194.361
8464_Cryptodira	METSets	No	32	8464											Cryptodira		Testudines																		Sauropsida	Amniota	Tetrapoda	Sarcopterygii	Gnathostoma	Vertebrata	Chordata	9	2010-06-10	2010-06-11	1.08143	0.571788	0.035722	194.361	194.361
8486_Testudinoidea	METSets	No	23	8486								Testudinoidea			Cryptodira		Testudines																		Sauropsida	Amniota	Tetrapoda	Sarcopterygii	Gnathostoma	Vertebrata	Chordata	6	2010-06-10	2010-06-11	0	0	9.00974	169.21	169.21
8487_Testudinidae	METSets	No	10	8487							Testudinidae	Testudinoidea			Cryptodira		Testudines																		Sauropsida	Amniota	Tetrapoda	Sarcopterygii	Gnathostoma	Vertebrata	Chordata	5	2010-06-10	2010-06-11	0	0	2.02577	2.02577	2.02577
8492_Archosauria	AdjustedSets	No	123	8492																													Archosauria	Sauria	Sauropsida	Amniota	Tetrapoda	Sarcopterygii	Gnathostoma	Vertebrata	Chordata	27	2010-06-11	2010-06-19	8.8488	4.25329	34.8098	91.8766	62.0964
8493_Crocodylidae	METSets	No	12	8493							Crocodylidae																						Archosauria	Sauria	Sauropsida	Amniota	Tetrapoda	Sarcopterygii	Gnathostoma	Vertebrata	Chordata	5	2010-06-11	2010-06-11	0	0	0	0	0
8509_Squamta	AdjustedSets	No	101	8509													Squamata											Lepidosauria						Sauria	Sauropsida	Amniota	Tetrapoda	Sarcopterygii	Gnathostoma	Vertebrata	Chordata	11	2010-06-10	2010-06-18	6.66188	6.721	35.5847	28.1509	47.576
8511_Iguania	AdjustedSets	No	30	8511											Iguania		Squamata											Lepidosauria						Sauria	Sauropsida	Amniota	Tetrapoda	Sarcopterygii	Gnathostoma	Vertebrata	Chordata	9	2010-06-10	2010-06-18	2.87078	0.589822	2.87078	2.42962	2.42962
8515_Iguanidae	METSets	No	9	8515							Iguanidae				Iguania		Squamata											Lepidosauria						Sauria	Sauropsida	Amniota	Tetrapoda	Sarcopterygii	Gnathostoma	Vertebrata	Chordata	5	2010-06-10	2010-06-11	0	-4.53622	-4.53622	8.50166	6.46824
8548_Anguimorpha	METSets	No	6	8548									Anguimorpha		Scleroglossa		Squamata											Lepidosauria						Sauria	Sauropsida	Amniota	Tetrapoda	Sarcopterygii	Gnathostoma	Vertebrata	Chordata	7	2010-06-10	2010-06-11	0	0	0	0	0
8560_Gekkotta	GoodSets	No	7	8560										Gekkota	Scleroglossa		Squamata											Lepidosauria						Sauria	Sauropsida	Amniota	Tetrapoda	Sarcopterygii	Gnathostoma	Vertebrata	Chordata	8	2010-06-10	2010-06-11	1.04881	1.04881	0.11762	0.11762	7.33163
8561_Kekkonidae	GoodSets	No	6	8561							Gekkonidae			Gekkota	Scleroglossa		Squamata											Lepidosauria						Sauria	Sauropsida	Amniota	Tetrapoda	Sarcopterygii	Gnathostoma	Vertebrata	Chordata	5	2010-06-10	2010-06-11	0	0	0	0	0
8570_Serpentes	GoodSets	Yes	41	8570										Serpentes	Scleroglossa		Squamata											Lepidosauria						Sauria	Sauropsida	Amniota	Tetrapoda	Sarcopterygii	Gnathostoma	Vertebrata	Chordata	8	2010-06-10	2010-06-11	0	0.093925	0.093925	0	5.55408
8578_Colubridae	GoodSets	No	19	8578							Colubridae	Colubroidea		Serpentes	Scleroglossa		Squamata											Lepidosauria						Sauria	Sauropsida	Amniota	Tetrapoda	Sarcopterygii	Gnathostoma	Vertebrata	Chordata	5	2010-06-10	2010-06-11	0	0	0	0	0
8602_Elapidae	GoodSets	No	6	8602							Elapidae	Colubroidea		Serpentes	Scleroglossa		Squamata											Lepidosauria						Sauria	Sauropsida	Amniota	Tetrapoda	Sarcopterygii	Gnathostoma	Vertebrata	Chordata	5	2010-06-10	2010-06-11	0	0	0	0	0
8689_Viperidae	GoodSets	No	7	8689							Viperidae	Colubroidea		Serpentes	Scleroglossa		Squamata											Lepidosauria						Sauria	Sauropsida	Amniota	Tetrapoda	Sarcopterygii	Gnathostoma	Vertebrata	Chordata	5	2010-06-10	2010-06-11	0	0	0	0	4.78417
8782_Aves	AdjustedSets	No	111	8782																												Aves	Archosauria	Sauria	Sauropsida	Amniota	Tetrapoda	Sarcopterygii	Gnathostoma	Vertebrata	Chordata	26	2010-06-11	2010-06-19	10.3744	9.79004	25.2631	94.5451	73.1014
8783_Paleognathnae	GoodSets	No	11	8783																								Palaeognathae				Aves	Archosauria	Sauria	Sauropsida	Amniota	Tetrapoda	Sarcopterygii	Gnathostoma	Vertebrata	Chordata	22	2010-06-11	2010-06-19	0	0	0	1.77979	4.19556
8825_Neognathae	AdjustedSets	No	100	8825																								Neognathae				Aves	Archosauria	Sauria	Sauropsida	Amniota	Tetrapoda	Sarcopterygii	Gnathostoma	Vertebrata	Chordata	22	2010-06-11	2010-06-18	10.0853	27.0936	18.8398	77.5997	79.4517
8826_Anseriformes	GoodSets	No	10	8826													Anseriformes											Neognathae				Aves	Archosauria	Sauria	Sauropsida	Amniota	Tetrapoda	Sarcopterygii	Gnathostoma	Vertebrata	Chordata	11	2010-06-11	2010-06-11	0	0	0	0	0
8830_Anatidae	GoodSets	No	9	8830							Anatidae						Anseriformes											Neognathae				Aves	Archosauria	Sauria	Sauropsida	Amniota	Tetrapoda	Sarcopterygii	Gnathostoma	Vertebrata	Chordata	5	2010-06-11	2010-06-11	0	0	1.6246	0	0
8920_Cicioniiformes	GoodSets	No	9	8920													Cicioniiformes											Neognathae				Aves	Archosauria	Sauria	Sauropsida	Amniota	Tetrapoda	Sarcopterygii	Gnathostoma	Vertebrata	Chordata	11	2010-06-11	2010-06-11	0	0	0	0	0
8948_Falconiformes	GoodSets	No	9	8948													Falconiformes											Neognathae				Aves	Archosauria	Sauria	Sauropsida	Amniota	Tetrapoda	Sarcopterygii	Gnathostoma	Vertebrata	Chordata	11	2010-06-11	2010-06-11	0	0	0	0	0
8976_Galliformes	GoodSets	No	27	8976													Galliformes											Neognathae				Aves	Archosauria	Sauria	Sauropsida	Amniota	Tetrapoda	Sarcopterygii	Gnathostoma	Vertebrata	Chordata	11	2010-06-11	2010-06-11	11.1436	0	0	1.67669	9.39712
9005_Phasianidae	GoodSets	No	24	9005							Phasianidae						Galliformes											Neognathae				Aves	Archosauria	Sauria	Sauropsida	Amniota	Tetrapoda	Sarcopterygii	Gnathostoma	Vertebrata	Chordata	5	2010-06-11	2010-06-11	1.43173	1.43173	1.43173	1.43173	12.1363
9030_Gallus	GoodSets	No	7	9030				Gallus		Phasianinae	Phasianidae						Galliformes											Neognathae				Aves	Archosauria	Sauria	Sauropsida	Amniota	Tetrapoda	Sarcopterygii	Gnathostoma	Vertebrata	Chordata	2	2010-06-11	2010-06-11	0	0	0	0	0
9072_Phasianinae	GoodSets	No	18	9072						Phasianinae	Phasianidae						Galliformes											Neognathae				Aves	Archosauria	Sauria	Sauropsida	Amniota	Tetrapoda	Sarcopterygii	Gnathostoma	Vertebrata	Chordata	4	2010-06-11	2010-06-11	0	0	0	0	3.54374
9108_Gruiformes	GoodSets	No	6	9108													Gruiformes											Neognathae				Aves	Archosauria	Sauria	Sauropsida	Amniota	Tetrapoda	Sarcopterygii	Gnathostoma	Vertebrata	Chordata	11	2010-06-11	2010-06-11	0	0	0	0	0
9126_Passeriformes	GoodSets	No	11	9126													Passeriformes											Neognathae				Aves	Archosauria	Sauria	Sauropsida	Amniota	Tetrapoda	Sarcopterygii	Gnathostoma	Vertebrata	Chordata	11	2010-06-11	2010-06-11	0	0	0	0	0
9263_Metatheria	AdjustedSets	No	30	9263																										Metatheria	Theria	Mammalia				Amniota	Tetrapoda	Sarcopterygii	Gnathostoma	Vertebrata	Chordata	24	2010-06-11	2010-06-19	0	0.364738	7.18906	0.364738	16.9896
9362_Insectivora	METSets	No	11	9362													Insectivora											Laurasuatheria		Eutheria	Theria	Mammalia				Amniota	Tetrapoda	Sarcopterygii	Gnathostoma	Vertebrata	Chordata	11	2010-06-11	2010-06-14	0	0	0	0	0
9397_Chiroptera	GoodSets	No	10	9397													Chiroptera											Laurasuatheria		Eutheria	Theria	Mammalia				Amniota	Tetrapoda	Sarcopterygii	Gnathostoma	Vertebrata	Chordata	11	2010-06-11	2010-06-14	0	0	0	0	0
9443_Primates	AdjustedSets	No	47	9443													Primates											Euarchontoglires		Eutheria	Theria	Mammalia				Amniota	Tetrapoda	Sarcopterygii	Gnathostoma	Vertebrata	Chordata	11	2010-06-11	2010-06-19	3.42324	7.24368	12.2472	18.6874	24.7915
9445_Lemuridae	GoodSets	No	6	9445							Lemuridae			Lemuriformes	Strepsirrhini		Primates											Euarchontoglires		Eutheria	Theria	Mammalia				Amniota	Tetrapoda	Sarcopterygii	Gnathostoma	Vertebrata	Chordata	5	2010-06-11	2010-06-11	4.56899	4.56899	4.56899	0	4.56899
9526_Catarrhini	AdjustedSets	No	30	9526									Catarrhini	Simiiformes	Haplorrhini		Primates											Euarchontoglires		Eutheria	Theria	Mammalia				Amniota	Tetrapoda	Sarcopterygii	Gnathostoma	Vertebrata	Chordata	7	2010-06-11	2010-06-19	2.04049	0	8.00496	8.00496	13.4887
9527_Cercopithecidae	AdjustedSets	No	16	9527							Cercopithecidae	Cercopithecoidea	Catarrhini	Simiiformes	Haplorrhini		Primates											Euarchontoglires		Eutheria	Theria	Mammalia				Amniota	Tetrapoda	Sarcopterygii	Gnathostoma	Vertebrata	Chordata	5	2010-06-11	2010-06-19	0	0	5.08257	5.08257	5.08257
9528_Cercopithicinae	AdjustedSets	No	8	9528						Cercopithecinae	Cercopithecidae	Cercopithecoidea	Catarrhini	Simiiformes	Haplorrhini		Primates											Euarchontoglires		Eutheria	Theria	Mammalia				Amniota	Tetrapoda	Sarcopterygii	Gnathostoma	Vertebrata	Chordata	4	2010-06-11	2010-06-19	0	0	0	0	0
9569_Colobinae	GoodSets	No	8	9569						Colobinae	Cercopithecidae	Cercopithecoidea	Catarrhini	Simiiformes	Haplorrhini		Primates											Euarchontoglires		Eutheria	Theria	Mammalia				Amniota	Tetrapoda	Sarcopterygii	Gnathostoma	Vertebrata	Chordata	4	2010-06-11	2010-06-14	0	0	9.32054	9.32054	5.27241
9577_Hylobatidae	GoodSets	No	5	9577							Hylobatidae	Hominoidea	Catarrhini	Simiiformes	Haplorrhini		Primates											Euarchontoglires		Eutheria	Theria	Mammalia				Amniota	Tetrapoda	Sarcopterygii	Gnathostoma	Vertebrata	Chordata	5	2010-06-11	2010-06-11	3.89349	0	3.89349	3.89349	3.89349
9604_Hominidae	METSets	No	9	9604							Hominidae	Hominoidea	Catarrhini	Simiiformes	Haplorrhini		Primates											Euarchontoglires		Eutheria	Theria	Mammalia				Amniota	Tetrapoda	Sarcopterygii	Gnathostoma	Vertebrata	Chordata	5	2010-06-11	2010-06-11	0	0	0	0	0
9608_Canidae	GoodSets	No	9	9608							Canidae				Caniformia		Carnivora											Laurasuatheria		Eutheria	Theria	Mammalia				Amniota	Tetrapoda	Sarcopterygii	Gnathostoma	Vertebrata	Chordata	5	2010-06-11	2010-06-14	0	0	0	0	0
9611_Canis	GoodSets	No	6	9611				Canis			Canidae				Caniformia		Carnivora											Laurasuatheria		Eutheria	Theria	Mammalia				Amniota	Tetrapoda	Sarcopterygii	Gnathostoma	Vertebrata	Chordata	2	2010-06-11	2010-06-14	0	0	0	0	0
9632_Ursidae	GoodSets	Yes	14	9632							Ursidae				Caniformia		Carnivora											Laurasuatheria		Eutheria	Theria	Mammalia				Amniota	Tetrapoda	Sarcopterygii	Gnathostoma	Vertebrata	Chordata	5	2010-06-11	2010-06-14	2.59429	2.59429	2.59429	7.17473	7.17473
9639_Ursus	GoodSets	No	9	9639				Ursus			Ursidae				Caniformia		Carnivora											Laurasuatheria		Eutheria	Theria	Mammalia				Amniota	Tetrapoda	Sarcopterygii	Gnathostoma	Vertebrata	Chordata	2	2010-06-11	2010-06-14	2.80005	2.80005	4.16337	2.80005	2.80005
9655_Mustelidae	GoodSets	Yes	8	9655							Mustelidae				Caniformia		Carnivora											Laurasuatheria		Eutheria	Theria	Mammalia				Amniota	Tetrapoda	Sarcopterygii	Gnathostoma	Vertebrata	Chordata	5	2010-06-11	2010-06-14	0	0	0	0	0
9681_Felidae	GoodSets	No	6	9681							Felidae				Feliformia		Carnivora											Laurasuatheria		Eutheria	Theria	Mammalia				Amniota	Tetrapoda	Sarcopterygii	Gnathostoma	Vertebrata	Chordata	5	2010-06-11	2010-06-14	0	0	0	0	0
9702_Otariidae	GoodSets	No	8	9702							Otariidae				Caniformia		Carnivora											Laurasuatheria		Eutheria	Theria	Mammalia				Amniota	Tetrapoda	Sarcopterygii	Gnathostoma	Vertebrata	Chordata	5	2010-06-11	2010-06-14	0	0	2.83555	0	2.83555
9709_Phocidae	GoodSets	No	15	9709							Phocidae				Caniformia		Carnivora											Laurasuatheria		Eutheria	Theria	Mammalia				Amniota	Tetrapoda	Sarcopterygii	Gnathostoma	Vertebrata	Chordata	5	2010-06-11	2010-06-14	2.6651	2.6651	2.6651	2.6651	14.6163
9721_Cetacea	GoodSets	Yes	32	9721													Cetacea	Cetartiodactyla										Laurasuatheria		Eutheria	Theria	Mammalia				Amniota	Tetrapoda	Sarcopterygii	Gnathostomata	Vertebrata	Chordata	11	2010-06-11	2010-06-14	1.06904	1.49175	0.976606	2.04631	12.4657
9722_Odontoceti	GoodSets	No	18	9722											Odontoceti		Cetacea	Cetartiodactyla										Laurasuatheria		Eutheria	Theria	Mammalia				Amniota	Tetrapoda	Sarcopterygii	Gnathostomata	Vertebrata	Chordata	9	2010-06-11	2010-06-14	0.70086	2.30797	3.36003	3.36003	8.01898
9726_Delphinidae	GoodSets	No	8	9726							Delphinidae				Odontoceti		Cetacea	Cetartiodactyla										Laurasuatheria		Eutheria	Theria	Mammalia				Amniota	Tetrapoda	Sarcopterygii	Gnathostomata	Vertebrata	Chordata	5	2010-06-11	2010-06-14	0	1.48629	4.08125	4.08125	7.98166
9761_Mysticeti	GoodSets	Yes	14	9761											Mysticeti		Cetacea	Cetartiodactyla										Laurasuatheria		Eutheria	Theria	Mammalia				Amniota	Tetrapoda	Sarcopterygii	Gnathostomata	Vertebrata	Chordata	9	2010-06-11	2010-06-14	0	0	0	0	0
9765_Balaenopteridae	GoodSets	No	9	9765							Balaenopteridae				Mysticeti		Cetacea	Cetartiodactyla										Laurasuatheria		Eutheria	Theria	Mammalia				Amniota	Tetrapoda	Sarcopterygii	Gnathostomata	Vertebrata	Chordata	5	2010-06-11	2010-06-14	0	0.13956	0.13956	0	0
9766_Balaenoptera	GoodSets	No	8	9766				Balaenoptera			Balaenopteridae				Mysticeti		Cetacea	Cetartiodactyla										Laurasuatheria		Eutheria	Theria	Mammalia				Amniota	Tetrapoda	Sarcopterygii	Gnathostomata	Vertebrata	Chordata	2	2010-06-11	2010-06-14	0	0	0	0	0
9787_Perissodactyla	GoodSets	No	8	9787													Perissodactyla											Laurasuatheria		Eutheria	Theria	Mammalia				Amniota	Tetrapoda	Sarcopterygii	Gnathostoma	Vertebrata	Chordata	11	2010-06-11	2010-06-14	0	0	0	0	0
9803_Rhinocerotidae	GoodSets	Yes	6	9803							Rhinocerotidae						Perissodactyla											Laurasuatheria		Eutheria	Theria	Mammalia				Amniota	Tetrapoda	Sarcopterygii	Gnathostoma	Vertebrata	Chordata	5	2010-06-11	2010-06-14	0	0	0	0	0
9835_Camelidae	GoodSets	No	7	9835							Camelidae				Tylopoda			Cetartiodactyla										Laurasuatheria		Eutheria	Theria	Mammalia				Amniota	Tetrapoda	Sarcopterygii	Gnathostomata	Vertebrata	Chordata	5	2010-06-11	2010-06-14	0	0	0	0	0
9850_Cervidae	GoodSets	No	16	9850							Cervidae			Pecora	Ruminantia			Cetartiodactyla										Laurasuatheria		Eutheria	Theria	Mammalia				Amniota	Tetrapoda	Sarcopterygii	Gnathostomata	Vertebrata	Chordata	5	2010-06-11	2010-06-14	0	0	4.87656	0	4.87656
9859_Cervus	GoodSets	No	8	9859				Cervus		Cervinae	Cervidae			Pecora	Ruminantia			Cetartiodactyla										Laurasuatheria		Eutheria	Theria	Mammalia				Amniota	Tetrapoda	Sarcopterygii	Gnathostomata	Vertebrata	Chordata	2	2010-06-11	2010-06-14	3.68819	3.68819	3.68819	3.68819	3.68819
9863_Cervus_nippon	GoodSets	No	5	9863			nippon			Cervinae	Cervidae			Pecora	Ruminantia			Cetartiodactyla										Laurasuatheria		Eutheria	Theria	Mammalia				Amniota	Tetrapoda	Sarcopterygii	Gnathostomata	Vertebrata	Chordata	1	2010-06-11	2010-06-14	0	0	0	0	0
9895_Bovidae	GoodSets	No	17	9895							Bovidae			Pecora	Ruminantia			Cetartiodactyla										Laurasuatheria		Eutheria	Theria	Mammalia				Amniota	Tetrapoda	Sarcopterygii	Gnathostomata	Vertebrata	Chordata	5	2010-06-11	2010-06-14	0.763435	0.763435	0.763435	0.763435	0.394669
9903_Bos	GoodSets	No	5	9903				Bos		Bovinae	Bovidae			Pecora	Ruminantia			Cetartiodactyla										Laurasuatheria		Eutheria	Theria	Mammalia				Amniota	Tetrapoda	Sarcopterygii	Gnathostomata	Vertebrata	Chordata	2	2010-06-11	2010-06-14	0	0	0	0	0
9963_Caprinae	GoodSets	No	7	9963						Caprinae	Bovidae			Pecora	Ruminantia			Cetartiodactyla										Laurasuatheria		Eutheria	Theria	Mammalia				Amniota	Tetrapoda	Sarcopterygii	Gnathostomata	Vertebrata	Chordata	4	2010-06-11	2010-06-14	0	0	0	1.34982	0
9975_Lagomorpha	GoodSets	No	5	9975													Lagomorpha	Glires										Euarchontoglires		Eutheria	Theria	Mammalia				Amniota	Tetrapoda	Sarcopterygii	Gnathostoma	Vertebrata	Chordata	11	2010-06-11	2010-06-11	0	0	0	0	0
9989_Rodentia	GoodSets	No	26	9989													Rodentia	Glires										Euarchontoglires		Eutheria	Theria	Mammalia				Amniota	Tetrapoda	Sarcopterygii	Gnathostoma	Vertebrata	Chordata	11	2010-06-11	2010-06-11	0.754764	0	0	0	0
10088_Mus	GoodSets	No	6	10088				Mus		Murinae	Muridae	Muroidea			Sciurognathi		Rodentia	Glires										Euarchontoglires		Eutheria	Theria	Mammalia				Amniota	Tetrapoda	Sarcopterygii	Gnathostoma	Vertebrata	Chordata	2	2010-06-11	2010-06-11	0	0	0	0	0
10114_Rattus	GoodSets	No	6	10114				Rattus		Murinae	Muridae	Muroidea			Sciurognathi		Rodentia	Glires										Euarchontoglires		Eutheria	Theria	Mammalia				Amniota	Tetrapoda	Sarcopterygii	Gnathostoma	Vertebrata	Chordata	2	2010-06-11	2010-06-11	0	0	0	0	0
27456_Bactrocera	GoodSets	No	5	27456				Bactrocera			Tephritidae	Acalyptratae	Schizophora	Muscomorpha	Brachycera		Diptera													Endopterygota	Neoptera	Insecta						Hexapoda		Pancrustacea	Arthropoda	2	2010-06-09	2010-06-15	0	0	0	0	0
27592_Bovinae	GoodSets	No	8	27592						Bovinae	Bovidae			Pecora	Ruminantia			Cetartiodactyla										Laurasuatheria		Eutheria	Theria	Mammalia				Amniota	Tetrapoda	Sarcopterygii	Gnathostomata	Vertebrata	Chordata	4	2010-06-11	2010-06-14	0	0	0	0	0
27768_Istiophoridae	GoodSets	No	5	27768							Istiophoridae				Scombroidei		Perciformes			Percomorpha	Euacanthopterygii	Acanthopterygii	Euacanthomorpha	Acanthomorpha	Ctenosquamata	Eurypterygii	Neoteleostei	Euteleostei	Clupeocephala	Elopocephala	Teleostei	Actinopterygii						Gnathostomata	Craniata	Vertebrata	Chordata	5	2010-06-10	2010-06-14	0	0	0	0	0
27829_Stronglyoidea	AdjustedSets	No	5	27829									Stronglyoidea		Strongylida		Rhabitida															Chromadorea									Nematoda	7	2010-06-09	2010-06-24		0	0	0	0
27840_Mermithidae	METSets	No	7	27840							Mermithidae						Mermithida														Enoplia	Enoplea									Nematoda	5	2010-06-09	2010-06-15		0	0	0	0
28738_Cyprinodontiformes	GoodSets	No	13	28738													Cyprinodontiformes	Atherinomorpha	Smegmamorpha	Percomorpha	Euacanthopterygii	Acanthopterygii	Euacanthomorpha	Acanthomorpha	Ctenosquamata	Eurypterygii	Neoteleostei	Euteleostei	Clupeocephala	Elopocephala	Teleostei	Actinopterygii						Gnathostomata	Craniata	Vertebrata	Chordata	11	2010-06-10	2010-06-14	0	0	0	0	0
29140_Gonorynchiformes	GoodSets	Yes	8	29140													Gonorynchiformes										Ostariophysi	Otocephala	Clupeocephala	Elopocephala	Teleostei	Actinopterygii						Gnathostomata	Craniata	Vertebrata	Chordata	11	2010-06-09	2010-06-14	0	0	0	0	0
29145_Acanthuroidei	GoodSets	No	9	29145											Acanthuroidei		Perciformes			Percomorpha	Euacanthopterygii	Acanthopterygii	Euacanthomorpha	Acanthomorpha	Ctenosquamata	Eurypterygii	Neoteleostei	Euteleostei	Clupeocephala	Elopocephala	Teleostei	Actinopterygii						Gnathostomata	Craniata	Vertebrata	Chordata	9	2010-06-10	2010-06-14	0	0	2.40382	0	2.40382
30001_Collembola	AdjustedSets	No	8	30001													Collembola															Ellipura								Pancrustacea	Arthropoda	11	2010-06-09	2010-06-22	0	0	0	9.58535	9.58535
30352_Ranoidea	GoodSets	No	11	30352								Ranoidea			Neobatrachia		Anura											Batrachia				Amphibia					Tetrapoda	Sarcopterygii	Gnathostoma	Vertebrata	Chordata	6	2010-06-10	2010-06-11	0	0	0	0	0
30364_Cryptobranchoidea	GoodSets	No	22	30364								Cryptobranchoidea					Caudata											Batrachia				Amphibia					Tetrapoda	Sarcopterygii	Gnathostoma	Vertebrata	Chordata	6	2010-06-10	2010-06-11	0	0	0	0	0
30366_Hynobiidae	GoodSets	No	20	30366							Hynobiidae	Cryptobranchoidea					Caudata											Batrachia				Amphibia					Tetrapoda	Sarcopterygii	Gnathostoma	Vertebrata	Chordata	5	2010-06-10	2010-06-11	0	0	0	0	0
30367_Salamandroidea	GoodSets	No	29	30367								Salamandroidea					Caudata											Batrachia				Amphibia					Tetrapoda	Sarcopterygii	Gnathostoma	Vertebrata	Chordata	6	2010-06-10	2010-06-11	3.27425	4.25067	1.82208	11.3722	20.6765
30560_Microchiroptera	GoodSets	No	7	30560											Microchiroptera		Chiroptera											Laurasuatheria		Eutheria	Theria	Mammalia				Amniota	Tetrapoda	Sarcopterygii	Gnathostoma	Vertebrata	Chordata	9	2010-06-11	2010-06-14	0	0	0	12.3204	12.3204
30725_Cobitoidea	GoodSets	No	28	30725								Cobitoidea					Cypriniformes								Cypriniphysi	Otophysi	Ostariophysi	Otocephala	Clupeocephala	Elopocephala	Teleostei	Actinopterygii						Gnathostomata	Craniata	Vertebrata	Chordata	6	2010-06-09	2010-06-16	0	0	3.81996	2.64484	0
30761_Macrouridae	METSets	No	5	30761							Macrouridae						Gadiformes					Paracanthopterygii	Euacanthomorpha	Acanthomorpha	Ctenosquamata	Eurypterygii	Neoteleostei	Euteleostei	Clupeocephala	Elopocephala	Teleostei	Actinopterygii						Gnathostomata	Craniata	Vertebrata	Chordata	5	2010-06-10	2010-06-14	0	0	0	0	0
30843_Kyphosidae	AdjustedSets	No	5	30843							Kyphosidae				Percoidei		Perciformes			Percomorpha	Euacanthopterygii	Acanthopterygii	Euacanthomorpha	Acanthomorpha	Ctenosquamata	Eurypterygii	Neoteleostei	Euteleostei	Clupeocephala	Elopocephala	Teleostei	Actinopterygii						Gnathostomata	Craniata	Vertebrata	Chordata	5	2010-06-10	2010-06-17	0	0	0	0	0
30871_Serranidae	METSets	No	8	30871							Serranidae				Percoidei		Perciformes			Percomorpha	Euacanthopterygii	Acanthopterygii	Euacanthomorpha	Acanthomorpha	Ctenosquamata	Eurypterygii	Neoteleostei	Euteleostei	Clupeocephala	Elopocephala	Teleostei	Actinopterygii						Gnathostomata	Craniata	Vertebrata	Chordata	5	2010-06-10	2010-06-14	0	0	0	0	0
30942_Pleuronectoidei	GoodSets	No	9	30942											Pleuronectoidei		Pleuronectiformes			Percomorpha	Euacanthopterygii	Acanthopterygii	Euacanthomorpha	Acanthomorpha	Ctenosquamata	Eurypterygii	Neoteleostei	Euteleostei	Clupeocephala	Elopocephala	Teleostei	Actinopterygii						Gnathostomata	Craniata	Vertebrata	Chordata	9	2010-06-10	2010-06-14	0	0	0	0	0
31022_Tetraodontiformes	METSets	Yes	72	31022													Tetraodontiformes			Percomorpha	Euacanthopterygii	Acanthopterygii	Euacanthomorpha	Acanthomorpha	Ctenosquamata	Eurypterygii	Neoteleostei	Euteleostei	Clupeocephala	Elopocephala	Teleostei	Actinopterygii						Gnathostomata	Craniata	Vertebrata	Chordata	11	2010-06-10	2010-06-14	0.849309	0	7.4333	67.4101	83.1273
31023_Balistoidea	GoodSets	Yes	33	31023								Balistoidea					Tetraodontiformes			Percomorpha	Euacanthopterygii	Acanthopterygii	Euacanthomorpha	Acanthomorpha	Ctenosquamata	Eurypterygii	Neoteleostei	Euteleostei	Clupeocephala	Elopocephala	Teleostei	Actinopterygii						Gnathostomata	Craniata	Vertebrata	Chordata	6	2010-06-10	2010-06-14	0	0	2.20765	5.34853	5.34853
31024_Balitidae	GoodSets	No	12	31024							Balistidae	Balistoidea					Tetraodontiformes			Percomorpha	Euacanthopterygii	Acanthopterygii	Euacanthomorpha	Acanthomorpha	Ctenosquamata	Eurypterygii	Neoteleostei	Euteleostei	Clupeocephala	Elopocephala	Teleostei	Actinopterygii						Gnathostomata	Craniata	Vertebrata	Chordata	5	2010-06-10	2010-06-14	0	0	0	0	3.76822
31028_Tetraodontoidei	GoodSets	No	31	31028											Tetraodontoidei		Tetraodontiformes			Percomorpha	Euacanthopterygii	Acanthopterygii	Euacanthomorpha	Acanthomorpha	Ctenosquamata	Eurypterygii	Neoteleostei	Euteleostei	Clupeocephala	Elopocephala	Teleostei	Actinopterygii						Gnathostomata	Craniata	Vertebrata	Chordata	9	2010-06-10	2010-06-14	0	0	0	82.0247	82.0247
31031_Tetraodontidae	GoodSets	No	25	31031							Tetraodontidae	Tetraodontoidea			Tetraodontoidei		Tetraodontiformes			Percomorpha	Euacanthopterygii	Acanthopterygii	Euacanthomorpha	Acanthomorpha	Ctenosquamata	Eurypterygii	Neoteleostei	Euteleostei	Clupeocephala	Elopocephala	Teleostei	Actinopterygii						Gnathostomata	Craniata	Vertebrata	Chordata	5	2010-06-10	2010-06-14	2.56038	8.55673	8.55673	75.5721	75.5721
31032_Takifugu	GoodSets	Yes	16	31032				Takifugu			Tetraodontidae	Tetraodontoidea			Tetraodontoidei		Tetraodontiformes			Percomorpha	Euacanthopterygii	Acanthopterygii	Euacanthomorpha	Acanthomorpha	Ctenosquamata	Eurypterygii	Neoteleostei	Euteleostei	Clupeocephala	Elopocephala	Teleostei	Actinopterygii						Gnathostomata	Craniata	Vertebrata	Chordata	2	2010-06-10	2010-06-14	0	0	0	0	1.67608
31091_Notopteridae	GoodSets	No	6	31091							Notopteridae	Notopteroidea			Notopteroidei		Osteoglossiformes														Teleostei	Actinopterygii						Gnathostomata	Craniata	Vertebrata	Chordata	5	2010-06-09	2010-06-14	0	0	0	0	0
31097_Zeiformes	METSets	No	6	31097													Zeiformes					Acanthopterygii	Euacanthomorpha	Acanthomorpha	Ctenosquamata	Eurypterygii	Neoteleostei	Euteleostei	Clupeocephala	Elopocephala	Teleostei	Actinopterygii						Gnathostomata	Craniata	Vertebrata	Chordata	11	2010-06-10	2010-06-14	0	0	0	0	0
31245_Schistosomatidae	METSets	No	6	31245							Schistosomatidae						Strigeidida														Digenea	Trematoda									Platyhelminthes	5	2010-06-08	2010-06-16		0	0	0	0
32446_Clupeiformes	GoodSets	Yes	26	32446													Clupeiformes										Clupeomorpha	Otocephala	Clupeocephala	Elopocephala	Teleostei	Actinopterygii						Gnathostomata	Craniata	Vertebrata	Chordata	11	2010-06-09	2010-06-14	2.26884	2.26884	0	26.9632	29.2498
32456_Atherinomorphs	GoodSets	Yes	30	32456														Atherinomorpha	Smegmamorpha	Percomorpha	Euacanthopterygii	Acanthopterygii	Euacanthomorpha	Acanthomorpha	Ctenosquamata	Eurypterygii	Neoteleostei	Euteleostei	Clupeocephala	Elopocephala	Teleostei	Actinopterygii						Gnathostomata	Craniata	Vertebrata	Chordata	12	2010-06-10	2010-06-14	0	8.16147	8.16147	4.90476	0
32518_Paracanthopterygii	AdjustedSets	No	49	32518																		Paracanthopterygii	Euacanthomorpha	Acanthomorpha	Ctenosquamata	Eurypterygii	Neoteleostei	Euteleostei	Clupeocephala	Elopocephala	Teleostei	Actinopterygii						Gnathostomata	Craniata	Vertebrata	Chordata	16	2010-06-10	2010-06-17	0.80041	7.39877	4.96858	6.30587	10.5761
32519_Ostariophysi	AdjustedSets	No	121	32519																							Ostariophysi	Otocephala	Clupeocephala	Elopocephala	Teleostei	Actinopterygii						Gnathostomata	Craniata	Vertebrata	Chordata	21	2010-06-09	2010-06-17	4.52235	7.68817	21.694	35.2529	47.4315
32521_Elopomorpha	AdjustedSets	Yes	64	32521																									Elopomorpha	Elopocephala	Teleostei	Actinopterygii						Gnathostomata	Craniata	Vertebrata	Chordata	23	2010-06-09	2010-06-17	2.51468	5.24068	3.63901	3.63901	13.0465
33218_Enoplia	METSets	No	9	33218																											Enoplia	Enoplea									Nematoda	25	2010-06-09	2010-06-15		0	0	0	0
33340_Neoptera	AdjustedSets	No	174	33340																											Neoptera	Insecta						Hexapoda		Pancrustacea	Arthropoda	25	2010-06-09	2010-06-23	0.697081	6.33146	18.5031	41.6402	66.2097
33341_Orthopteroidea	METSets	No	34	33341																										Orthopetroidea	Neoptera	Insecta						Hexapoda		Pancrustacea	Arthropoda	24	2010-06-09	2010-06-15	1.78864	1.78864	1.78864	5.64141	4.35766
33342_Paraneoptera	METSets	No	46	33342																										Paraneoptera	Neoptera	Insecta						Hexapoda		Pancrustacea	Arthropoda	24	2010-06-09	2010-06-15	3.46831	2.68416	3.10353	17.8544	3.43846
33349_Neoheteroptera	GoodSets	Yes	27	33349												Neoheteroptera	Hemiptera													Paraneoptera	Neoptera	Insecta						Hexapoda		Pancrustacea	Arthropoda	10	2010-06-09	2010-06-15	-6.8068	0	-8.50809	0.99844	0.99844
33351_Panheteroptera	GoodSets	No	25	33351											Panheteroptera	Neoheteroptera	Hemiptera													Paraneoptera	Neoptera	Insecta						Hexapoda		Pancrustacea	Arthropoda	9	2010-06-09	2010-06-15	0	0	-1.19648	-0.99844	-0.99844
33352_Neopomorpha	GoodSets	No	6	33352										Neopomorpha	Panheteroptera	Neoheteroptera	Hemiptera													Paraneoptera	Neoptera	Insecta						Hexapoda		Pancrustacea	Arthropoda	8	2010-06-09	2010-06-15	0	0	0	0	0
33357_Pentatomomorpha	GoodSets	No	15	33357										Pentatomomorpha	Panheteroptera	Neoheteroptera	Hemiptera													Paraneoptera	Neoptera	Insecta						Hexapoda		Pancrustacea	Arthropoda	8	2010-06-09	2010-06-15	0	0	0	0	3.11464
33373_Stenorrhyncha	GoodSets	No	9	33373												Sternorrhyncha	Hemiptera													Paraneoptera	Neoptera	Insecta						Hexapoda		Pancrustacea	Arthropoda	10	2010-06-09	2010-06-15	0	0	3.16967	0	3.16967
33379_Aleyrodinae	GoodSets	No	5	33379				Aleyrodinae			Aleyrodidae					Sternorrhyncha	Hemiptera													Paraneoptera	Neoptera	Insecta						Hexapoda		Pancrustacea	Arthropoda	2	2010-06-09	2010-06-15	0	0	0	0	0
33392_Endopterygota	AdjustedSets	No	93	33392																										Endopterygota	Neoptera	Insecta						Hexapoda		Pancrustacea	Arthropoda	24	2010-06-09	2010-06-23	3.93691	-0.967355	12.6177	11.3679	13.4564
33553_Sciurognathi	GoodSets	No	24	33553											Sciurognathi		Rodentia	Glires										Euarchontoglires		Eutheria	Theria	Mammalia				Amniota	Tetrapoda	Sarcopterygii	Gnathostoma	Vertebrata	Chordata	9	2010-06-11	2010-06-11	0	0	0	0	0
33554_Carnivora	METSets	No	66	33554													Carnivora											Laurasuatheria		Eutheria	Theria	Mammalia				Amniota	Tetrapoda	Sarcopterygii	Gnathostoma	Vertebrata	Chordata	11	2010-06-11	2010-06-14	-1.14255	1.77954	1.77954	9.06909	21.3497
34542_Oegopsina	GoodSets	No	5	34542											Oegopsina		Teuthida											Decapodiformes		Neocoleoidea	Coleodea	Cephalopoda									Mollusca	9	2010-06-09	2010-06-15	0	0	0	0	0
34877_Muntinacinae	GoodSets	No	5	34877						Muntiacinae	Cervidae			Pecora	Ruminantia			Cetartiodactyla										Laurasuatheria		Eutheria	Theria	Mammalia				Amniota	Tetrapoda	Sarcopterygii	Gnathostomata	Vertebrata	Chordata	4	2010-06-11	2010-06-14	0	0	0	0	0
34878_Cervinae	GoodSets	No	9	34878						Cervinae	Cervidae			Pecora	Ruminantia			Cetartiodactyla										Laurasuatheria		Eutheria	Theria	Mammalia				Amniota	Tetrapoda	Sarcopterygii	Gnathostomata	Vertebrata	Chordata	4	2010-06-11	2010-06-14	0	0	0	0	0
34907_Trionychidae	GoodSets	No	6	34905							Trionychidae	Trionychoidea			Cryptodira		Testudines																		Sauropsida	Amniota	Tetrapoda	Sarcopterygii	Gnathostoma	Vertebrata	Chordata	5	2010-06-10	2010-06-11	0	0	0	0	19.6443
34915_Aligatorinae	GoodSets	No	5	34915						Aligatorinae	Crocodylidae																						Archosauria	Sauria	Sauropsida	Amniota	Tetrapoda	Sarcopterygii	Gnathostoma	Vertebrata	Chordata	4	2010-06-11	2010-06-11	0	0	0	0	0
34971_Scleroglossa	METSets	No	71	34971											Scleroglossa		Squamata											Lepidosauria						Sauria	Sauropsida	Amniota	Tetrapoda	Sarcopterygii	Gnathostoma	Vertebrata	Chordata	9	2010-06-10	2010-06-11	-4.63868	-2.69458	0.471531	-2.62696	40.4378
34979_Henophidea	GoodSets	No	5	34979								Henophidea		Serpentes	Scleroglossa		Squamata											Lepidosauria						Sauria	Sauropsida	Amniota	Tetrapoda	Sarcopterygii	Gnathostoma	Vertebrata	Chordata	6	2010-06-10	2010-06-11	0	0	0	0	0
34989_Colubroidea	GoodSets	No	32	34989								Colubroidea		Serpentes	Scleroglossa		Squamata											Lepidosauria						Sauria	Sauropsida	Amniota	Tetrapoda	Sarcopterygii	Gnathostoma	Vertebrata	Chordata	6	2010-06-10	2010-06-11	0	0	0	-0.039477	-0.039477
35033_Scinomorpha	GoodSets	No	9	35033										Scincomorpha	Scleroglossa		Squamata											Lepidosauria						Sauria	Sauropsida	Amniota	Tetrapoda	Sarcopterygii	Gnathostoma	Vertebrata	Chordata	8	2010-06-10	2010-06-11	2.94397	0	0	0	0
35034_Lacertoidea	GoodSets	No	7	35034								Lacertoidea		Scincomorpha	Scleroglossa		Squamata											Lepidosauria						Sauria	Sauropsida	Amniota	Tetrapoda	Sarcopterygii	Gnathostoma	Vertebrata	Chordata	6	2010-06-10	2010-06-11	0	0	5.94663	5.94663	10.5023
35500_Pecora	GoodSets	No	36	35500										Pecora	Ruminantia			Cetartiodactyla										Laurasuatheria		Eutheria	Theria	Mammalia				Amniota	Tetrapoda	Sarcopterygii	Gnathostomata	Vertebrata	Chordata	8	2010-06-11	2010-06-14	0.2393	0.2393	6.02269	6.02269	0.2393
35567_Euhemiptera	GoodSets	No	32	35567												Euhemiptera	Hemiptera													Paraneoptera	Neoptera	Insecta						Hexapoda		Pancrustacea	Arthropoda	10	2010-06-09	2010-06-15	0.140838	1.84618	0.140838	4.00026	4.00026
35568_Neohemiptera	GoodSets	No	30	35568												Neohemiptera	Hemiptera													Paraneoptera	Neoptera	Insecta						Hexapoda		Pancrustacea	Arthropoda	10	2010-06-09	2010-06-15	3.90688	0	15.6759	4.84998	4.84998
36311_Hynobius	GoodSets	No	8	36311				Hynobius			Hynobiidae	Cryptobranchoidea					Caudata											Batrachia				Amphibia					Tetrapoda	Sarcopterygii	Gnathostoma	Vertebrata	Chordata	2	2010-06-10	2010-06-11	0	0	0	0	0
37569_Bombycoidea	METSets	No	7	37569								Bombycoidea	Obtectomera				Lepidoptera											Amphiesmenoptera		Endopterygota	Neoptera	Insecta						Hexapoda		Pancrustacea	Arthropoda	6	2010-06-09	2010-06-15	0	0	0	0	0
37572_Papilionoidea	AdjustedSets	No	7	37572								Papilionoidea	Obtectomera				Lepidoptera											Amphiesmenoptera		Endopterygota	Neoptera	Insecta						Hexapoda		Pancrustacea	Arthropoda	6	2010-06-09	2010-06-22	0	0	0	1.28838	1.28838
37797_Conoidea	GoodSets	No	5	37797									Conoidea	Neogastropoda	Hypsogastropoda		Sorbeoconcha											Caenogastropoda		Apogastropoda	Orthogastropoda	Gastropoda									Mollusca	7	2010-06-09	2010-06-15	0	0	0	0	0
38608_Dasyurmorpha	GoodSets	No	6	38608													Dasyuromorphia													Metatheria	Theria	Mammalia				Amniota	Tetrapoda	Sarcopterygii	Gnathostoma	Vertebrata	Chordata	11	2010-06-11	2010-06-11	0	0	0	0	0
38609_Diprotodontia	GoodSets	No	13	38609													Diprotodontia													Metatheria	Theria	Mammalia				Amniota	Tetrapoda	Sarcopterygii	Gnathostoma	Vertebrata	Chordata	11	2010-06-11	2010-06-11	-0.126	0	-0.126	-0.126	0
39107_Murinae	GoodSets	No	12	39107						Murinae	Muridae	Muroidea			Sciurognathi		Rodentia	Glires										Euarchontoglires		Eutheria	Theria	Mammalia				Amniota	Tetrapoda	Sarcopterygii	Gnathostoma	Vertebrata	Chordata	4	2010-06-11	2010-06-11	0	0	0	0	0
40248_Chamaeleonidae	AdjustedSets	No	12	40248							Chamaeleonidae			Acrodonta	Iguania		Squamata											Lepidosauria						Sauria	Sauropsida	Amniota	Tetrapoda	Sarcopterygii	Gnathostoma	Vertebrata	Chordata	5	2010-06-10	2010-06-18	0	0	0	0	0
40493_Lutjanus	GoodSets	No	6	40493				Lutjanus			Lutjanidae				Percoidei		Perciformes			Percomorpha	Euacanthopterygii	Acanthopterygii	Euacanthomorpha	Acanthomorpha	Ctenosquamata	Eurypterygii	Neoteleostei	Euteleostei	Clupeocephala	Elopocephala	Teleostei	Actinopterygii						Gnathostomata	Craniata	Vertebrata	Chordata	2	2010-06-10	2010-06-14	0	0	0	0	0
41084_Polyphaga	METSets	No	19	41084											Polyphaga		Coleoptera													Endopterygota	Neoptera	Insecta						Hexapoda		Pancrustacea	Arthropoda	9	2010-06-09	2010-06-23	-0.633193	2.49028	2.49028	3.43131	13.7544
41087_Elateriformia	GoodSets	No	8	41087										Elateriformia	Polyphaga		Coleoptera													Endopterygota	Neoptera	Insecta						Hexapoda		Pancrustacea	Arthropoda	8	2010-06-09	2010-06-15	0	0	0	0	0
41088_Cucjiformia	METSets	No	8	41088										Cucujiformia	Polyphaga		Coleoptera													Endopterygota	Neoptera	Insecta						Hexapoda		Pancrustacea	Arthropoda	8	2010-06-09	2010-06-23	0	0	0	0	0
41243_Valvatacea	METSets	No	5	41243																								Valvatacea				Asteroidea						Asterozoa		Eleutherozoa	Echinodermata	22	2010-06-08	2010-06-16	0	0	0	0	0
41666_Batrachia	GoodSets	No	80	41666																								Batrachia				Amphibia					Tetrapoda	Sarcopterygii	Gnathostoma	Vertebrata	Chordata	22	2010-06-10	2010-06-11	1.47284	3.99415	5.2652	20.8458	30.1018
41705_Protocanthopterygii	METSets	No	54	41705																							Protacanthopterygii	Euteleostei	Clupeocephala	Elopocephala	Teleostei	Actinopterygii						Gnathostomata	Craniata	Vertebrata	Chordata	21	2010-06-09	2010-06-14	-0.005017	0	1.69322	2.35454	3.79953
41711_Osmeriformes	METSets	No	36	41711													Osmeriformes										Protacanthopterygii	Euteleostei	Clupeocephala	Elopocephala	Teleostei	Actinopterygii						Gnathostomata	Craniata	Vertebrata	Chordata	11	2010-06-09	2010-06-14	1.29248	2.38177	1.29248	1.29248	0
41712_Osteoglossiformes	METSets	No	14	41712													Osteoglossiformes														Teleostei	Actinopterygii						Gnathostomata	Craniata	Vertebrata	Chordata	11	2010-06-09	2010-06-14	-0.098768	-0.098768	-0.098768	-0.098768	7.86131
43733_Muscomorpha	METSets	No	20	43733										Muscomorpha	Brachycera		Diptera													Endopterygota	Neoptera	Insecta						Hexapoda		Pancrustacea	Arthropoda	8	2010-06-09	2010-06-15	0	0	0	3.23981	21.8513
43738_Schizophora	METSets	No	18	43738									Schizophora	Muscomorpha	Brachycera		Diptera													Endopterygota	Neoptera	Insecta						Hexapoda		Pancrustacea	Arthropoda	7	2010-06-09	2010-06-15	0	0	0	0	0
43741_Acalyptratae	GoodSets	No	12	43741								Acalyptratae	Schizophora	Muscomorpha	Brachycera		Diptera													Endopterygota	Neoptera	Insecta						Hexapoda		Pancrustacea	Arthropoda	6	2010-06-09	2010-06-15	0	0	0	0	0
43742_Calyptratae	METSets	No	6	43742								Calyptratae	Schizophora	Muscomorpha	Brachycera		Diptera													Endopterygota	Neoptera	Insecta						Hexapoda		Pancrustacea	Arthropoda	6	2010-06-09	2010-06-15	0	0	0	0	0
43755_Oestroidea	METSets	No	5	43755							Oestroidea	Calyptratae	Schizophora	Muscomorpha	Brachycera		Diptera													Endopterygota	Neoptera	Insecta						Hexapoda		Pancrustacea	Arthropoda	5	2010-06-09	2010-06-15	0	0	0	0	0
43786_Culicimorpha	AdjustedSets	No	5	43786										Culicimorpha	Nematocera		Diptera													Endopterygota	Neoptera	Insecta						Hexapoda		Pancrustacea	Arthropoda	8	2010-06-09	2010-06-23	0	0	0	0	0
46304_Hipseglena	GoodSets	No	9	46304				Hypsiglena		Dipsadinae	Colubridae	Colubroidea		Serpentes	Scleroglossa		Squamata											Lepidosauria						Sauria	Sauropsida	Amniota	Tetrapoda	Sarcopterygii	Gnathostoma	Vertebrata	Chordata	2	2010-06-10	2010-06-11	0	0.184411	0.184411	0	0
46729_Poecilloporidae	GoodSets	No	6	46729							Pocilloporidae				Astrocoeniina		Scleractinia														Hexacorallia	Anthozoa									Cnidaria	5	2010-06-09	2010-06-15	0	0	0	29.3456	29.3456
47526_Unionidae	GoodSets	No	6	47526							Unionidae						Unionoidea														Palaeoheterodonta	Bivalvia									Mollusca	5	2010-06-09	2010-06-15	0	0	0	0	0
47757_Adrianichthyidae	GoodSets	No	7	47757							Adrianichthyidae				Adrianichthyoidei		Beloniformes	Atherinomorpha	Smegmamorpha	Percomorpha	Euacanthopterygii	Acanthopterygii	Euacanthomorpha	Acanthomorpha	Ctenosquamata	Eurypterygii	Neoteleostei	Euteleostei	Clupeocephala	Elopocephala	Teleostei	Actinopterygii						Gnathostomata	Craniata	Vertebrata	Chordata	5	2010-06-10	2010-06-14	1.25704	1.25704	1.25704	1.25704	1.25704
50557_Insecta	AdjustedSets	No	185	50557																												Insecta						Hexapoda		Pancrustacea	Arthropoda	26	2010-06-09	2010-06-23	8.6665	9.40328	29.895	48.1473	55.4905
51754_Chaemelio	GoodSets	No	8	51754				Chamaeleo			Chamaeleonidae			Acrodonta	Iguania		Squamata											Lepidosauria						Sauria	Sauropsida	Amniota	Tetrapoda	Sarcopterygii	Gnathostoma	Vertebrata	Chordata	2	2010-06-10	2010-06-18	0	0	0	0	0
51763_Scaridae	GoodSets	No	5	51763							Scaridae				Labroidei		Perciformes			Percomorpha	Euacanthopterygii	Acanthopterygii	Euacanthomorpha	Acanthomorpha	Ctenosquamata	Eurypterygii	Neoteleostei	Euteleostei	Clupeocephala	Elopocephala	Teleostei	Actinopterygii						Gnathostomata	Craniata	Vertebrata	Chordata	5	2010-06-10	2010-06-14	0	0	0	0	0
52185_Amphisbaenia	GoodSets	Yes	8	52185									Amphisbaenia		Scleroglossa		Squamata											Lepidosauria						Sauria	Sauropsida	Amniota	Tetrapoda	Sarcopterygii	Gnathostoma	Vertebrata	Chordata	7	2010-06-10	2010-06-11	0	0	0	0	0
55118_Clupeidae	GoodSets	No	18	55118							Clupeidae						Clupeiformes										Clupeomorpha	Otocephala	Clupeocephala	Elopocephala	Teleostei	Actinopterygii						Gnathostomata	Craniata	Vertebrata	Chordata	5	2010-06-09	2010-06-14	0	0	0	18.1249	11.9049
56259_Accippitridae	GoodSets	No	5	56259							Accipitridae						Falconiformes											Neognathae				Aves	Archosauria	Sauria	Sauropsida	Amniota	Tetrapoda	Sarcopterygii	Gnathostoma	Vertebrata	Chordata	5	2010-06-11	2010-06-11	0	0	0	0	0
61985_Myriapoda	METSets	Yes	8	61985																																			Myriapoda		Arthropoda	33	2010-06-09	2010-06-15	0	0	0	0	0
69290_Gasterosteiformes/Syngnathiformes	METSets	Yes	19	69290														Gasterosteiformes/Syn group	Smegmamorpha	Percomorpha	Euacanthopterygii	Acanthopterygii	Euacanthomorpha	Acanthomorpha	Ctenosquamata	Eurypterygii	Neoteleostei	Euteleostei	Clupeocephala	Elopocephala	Teleostei	Actinopterygii						Gnathostomata	Craniata	Vertebrata	Chordata	12	2010-06-10	2010-06-14	3.73473	0	4.43023	4.43023	7.94493
69291_Gasterosteidae	GoodSets	No	6	69291							Gasterosteidae						Gasterosteiformes	Gasterosteiformes/Syn group	Smegmamorpha	Percomorpha	Euacanthopterygii	Acanthopterygii	Euacanthomorpha	Acanthomorpha	Ctenosquamata	Eurypterygii	Neoteleostei	Euteleostei	Clupeocephala	Elopocephala	Teleostei	Actinopterygii						Gnathostomata	Craniata	Vertebrata	Chordata	5	2010-06-10	2010-06-14	0	0	4.25085	0	0
70905_Tettigonoidea	GoodSets	No	5	70905									Tettigonioidea		Ensifera		Orthoptera													Orthopetroidea	Neoptera	Insecta						Hexapoda		Pancrustacea	Arthropoda	7	2010-06-09	2010-06-15	0	0	0	0	0
70910_Acridomorpha	GoodSets	No	16	70910										Acridomorpha	Caelifera		Orthoptera													Orthopetroidea	Neoptera	Insecta						Hexapoda		Pancrustacea	Arthropoda	8	2010-06-09	2010-06-15	3.0713	3.0713	0	3.0713	3.0713
71193_Elateroidea	GoodSets	No	5	71193									Elateroidea	Elateriformia	Polyphaga		Coleoptera													Endopterygota	Neoptera	Insecta						Hexapoda		Pancrustacea	Arthropoda	7	2010-06-09	2010-06-15	0	0	0	0	0
72037_Maxillopoda	AdjustedSets	No	8	72037																												Maxillopoda							Crustacea	Pancrustacea	Arthropoda	26	2010-06-09	2010-06-22	0	0	0	2.30227	2.30227
72041_Eumalacostraca	AdjustedSets	Yes	36	72041																											Eumalacostraca	Malacostraca							Crustacea	Pancrustacea	Arthropoda	25	2010-06-09	2010-06-22	0.881067	1.55928	1.55928	0.567642	21.5524
74489_Veneroidea	AdjustedSets	No	7	74489													Veneroidea															Bivalvia									Mollusca	11	2010-06-09	2010-06-23		0	0	0	0
75333_Acheilognathus	GoodSets	No	6	75333				Acheilognathus			Cyprinidae	Cyprinoidea					Cypriniformes								Cypriniphysi	Otophysi	Ostariophysi	Otocephala	Clupeocephala	Elopocephala	Teleostei	Actinopterygii						Gnathostomata	Craniata	Vertebrata	Chordata	2	2010-06-09	2010-06-14	0	0	0	0	0
75377_Carangoidei	GoodSets	No	5	75377											Carangoidei		Perciformes			Percomorpha	Euacanthopterygii	Acanthopterygii	Euacanthomorpha	Acanthomorpha	Ctenosquamata	Eurypterygii	Neoteleostei	Euteleostei	Clupeocephala	Elopocephala	Teleostei	Actinopterygii						Gnathostomata	Craniata	Vertebrata	Chordata	9	2010-06-10	2010-06-14	2.77476	2.77476	2.77476	2.77476	2.77476
76071_Beloniformes	GoodSets	No	12	76071													Beloniformes	Atherinomorpha	Smegmamorpha	Percomorpha	Euacanthopterygii	Acanthopterygii	Euacanthomorpha	Acanthomorpha	Ctenosquamata	Eurypterygii	Neoteleostei	Euteleostei	Clupeocephala	Elopocephala	Teleostei	Actinopterygii						Gnathostomata	Craniata	Vertebrata	Chordata	11	2010-06-10	2010-06-14	0	0	0	2.93236	0.928705
77689_Unipeltata	GoodSets	No	5	77689									Unipeltata				Stomatopoda											Hoplocarida			Eumalacostraca	Malacostraca							Crustacea	Pancrustacea	Arthropoda	7	2010-06-09	2010-06-15	0	0	0	0	0
79706_Poduroidea	AdjustedSets	No	5	79706									Poduroidea																			Ellipura								Pancrustacea	Arthropoda	7	2010-06-09	2010-06-22	0	0	0	14.193	14.193
81953_Agamidae	AdjustedSets	No	9	81953							Agamidae			Acrodonta	Iguania		Squamata											Lepidosauria						Sauria	Sauropsida	Amniota	Tetrapoda	Sarcopterygii	Gnathostoma	Vertebrata	Chordata	5	2010-06-10	2010-06-18	0	0	0	0	0
83136_Anystina	GoodSets	No	8	83136										Anystina	Prostigmata		Trombidiformes											Acariformes			Acari	Arachnida							Chelicerata		Arthropoda	8	2010-06-09	2010-06-15	0	0	0	0	0
83141_Parasitengona	GoodSets	No	6	83141									Parasitengona	Anystina	Prostigmata		Trombidiformes											Acariformes			Acari	Arachnida							Chelicerata		Arthropoda	7	2010-06-09	2010-06-15	0	0	0	0	0
83232_Acrodonta	AdjustedSets	Yes	21	83232										Acrodonta	Iguania		Squamata											Lepidosauria						Sauria	Sauropsida	Amniota	Tetrapoda	Sarcopterygii	Gnathostoma	Vertebrata	Chordata	8	2010-06-10	2010-06-18	0	0	0	0	0
85817_Neuropterida	METSets	No	7	85817																								Neuropterida		Endopterygota	Neoptera	Insecta						Hexapoda		Pancrustacea	Arthropoda	22	2010-06-09	2010-06-15	-2.37707	-2.37707	0	-2.37707	-2.37707
88657_Stephanoberyciformes	GoodSets	No	14	88657													Stephanoberyciformes					Acanthopterygii	Euacanthomorpha	Acanthomorpha	Ctenosquamata	Eurypterygii	Neoteleostei	Euteleostei	Clupeocephala	Elopocephala	Teleostei	Actinopterygii						Gnathostomata	Craniata	Vertebrata	Chordata	11	2010-06-10	2010-06-14	0	0	0	0	0
88666_Cetamimidae	GoodSets	No	6	88666							Cetamimidae	Cetomimoidea					Stephanoberyciformes					Acanthopterygii	Euacanthomorpha	Acanthomorpha	Ctenosquamata	Eurypterygii	Neoteleostei	Euteleostei	Clupeocephala	Elopocephala	Teleostei	Actinopterygii						Gnathostomata	Craniata	Vertebrata	Chordata	5	2010-06-10	2010-06-14	0	0	0	0	0
91561_Cetartiodactyla	GoodSets	No	80	91561														Cetartiodactyla										Laurasuatheria		Eutheria	Theria	Mammalia				Amniota	Tetrapoda	Sarcopterygii	Gnathostomata	Vertebrata	Chordata	12	2010-06-11	2010-06-14	1.06188	1.38603	3.33644	23.1038	21.2243
92251_Trombiculidae	GoodSets	No	5	92251							Trombiculidae		Parasitengona	Anystina	Prostigmata		Trombidiformes											Acariformes			Acari	Arachnida							Chelicerata		Arthropoda	5	2010-06-09	2010-06-15	0	0	0	0	0
94231_Epinephalus	METSets	No	5	94231				Epinephelus		Epinephalinae	Serranidae				Percoidei		Perciformes			Percomorpha	Euacanthopterygii	Acanthopterygii	Euacanthomorpha	Acanthomorpha	Ctenosquamata	Eurypterygii	Neoteleostei	Euteleostei	Clupeocephala	Elopocephala	Teleostei	Actinopterygii						Gnathostomata	Craniata	Vertebrata	Chordata	2	2010-06-10	2010-06-14	0	0	0	0	0
94929_Ophidiiformes	GoodSets	No	6	94929													Ophidiiformes					Paracanthopterygii	Euacanthomorpha	Acanthomorpha	Ctenosquamata	Eurypterygii	Neoteleostei	Euteleostei	Clupeocephala	Elopocephala	Teleostei	Actinopterygii						Gnathostomata	Craniata	Vertebrata	Chordata	11	2010-06-10	2010-06-14	0	0	0	0	0
98924_Balitoridae	GoodSets	No	7	98924							Balitoridae	Cobitoidea					Cypriniformes								Cypriniphysi	Otophysi	Ostariophysi	Otocephala	Clupeocephala	Elopocephala	Teleostei	Actinopterygii						Gnathostomata	Craniata	Vertebrata	Chordata	5	2010-06-09	2010-06-14	0	0	2.46539	2.46539	2.46539
104431_Obtectomera	AdjustedSets	No	21	104431									Obtectomera				Lepidoptera											Amphiesmenoptera		Endopterygota	Neoptera	Insecta						Hexapoda		Pancrustacea	Arthropoda	7	2010-06-09	2010-06-22	0	0	9.05194	0	0
116706_Heterotremata	GoodSets	No	10	116706									Heterotremata	Brachyura	Pleocyemata		Decapoda											Eucarida				Malacostraca							Crustacea	Pancrustacea	Arthropoda	7	2010-06-09	2010-06-15	1.57821	1.57821	1.57821	0	0
119089_Chromadorea	AdjustedSets	No	32	119089																												Chromadorea									Nematoda	26	2010-06-09	2010-06-24		6.78911	3.43861	8.9243	3.43861
119197_Galeomorphii	AdjustedSets	No	5	119197																									Galeomorphii	Neoselachii	Elasmobranchii	Chondricthyes						Gnathostomata	Craniata	Vertebrata	Chordata	23	2010-06-09	2010-06-17	0	0	0	0	0
119203_Neoselachii	AdjustedSets	No	9	119203																										Neoselachii	Elasmobranchii	Chondricthyes						Gnathostomata	Craniata	Vertebrata	Chordata	24	2010-06-09	2010-06-17	0	0	0	0	0
121406_Anguilloidei	GoodSets	No	23	121406											Anguilloidei		Anguilliformes												Elopomorpha	Elopocephala	Teleostei	Actinopterygii						Gnathostomata	Craniata	Vertebrata	Chordata	9	2010-06-09	2010-06-14	0	0	0	0	4.24579
121407_Muraenoidei	GoodSets	No	7	121407											Muraenoidei		Anguilliformes												Elopomorpha	Elopocephala	Teleostei	Actinopterygii						Gnathostomata	Craniata	Vertebrata	Chordata	9	2010-06-09	2010-06-14	0	0	0	0	0
121408_Congroidei	AdjustedSets	No	22	121408											Congroidei		Anguilliformes												Elopomorpha	Elopocephala	Teleostei	Actinopterygii						Gnathostomata	Craniata	Vertebrata	Chordata	9	2010-06-09	2010-06-17	0	0	0	2.35435	2.35435
123352_Stenopterygii	GoodSets	No	5	123352																		Stenopterygii					Neoteleostei	Euteleostei	Clupeocephala	Elopocephala	Teleostei	Actinopterygii						Gnathostomata	Craniata	Vertebrata	Chordata	16	2010-06-09	2010-06-14	0	0	0	0	0
123353_Cyclosqumata	GoodSets	No	5	123353																					Cyclosquamata	Eurypterygii	Neoteleostei	Euteleostei	Clupeocephala	Elopocephala	Teleostei	Actinopterygii						Gnathostomata	Craniata	Vertebrata	Chordata	19	2010-06-10	2010-06-14	0	0	0	0	0
123360_Notopteroidei	GoodSets	No	10	123360											Notopteroidei		Osteoglossiformes														Teleostei	Actinopterygii						Gnathostomata	Craniata	Vertebrata	Chordata	9	2010-06-09	2010-06-14	0	0	0	0	0
123731_Belonodei	GoodSets	No	5	123731											Belonoidei		Beloniformes	Atherinomorpha	Smegmamorpha	Percomorpha	Euacanthopterygii	Acanthopterygii	Euacanthomorpha	Acanthomorpha	Ctenosquamata	Eurypterygii	Neoteleostei	Euteleostei	Clupeocephala	Elopocephala	Teleostei	Actinopterygii						Gnathostomata	Craniata	Vertebrata	Chordata	9	2010-06-10	2010-06-14	0	0	0	0	0
123757_Astrocoeniia	GoodSets	No	9	123757											Astrocoeniina		Scleractinia														Hexacorallia	Anthozoa									Cnidaria	9	2010-06-09	2010-06-15	0	0	0	0	16.3537
123760_Faviina	GoodSets	No	6	123760											Faviina		Scleractinia														Hexacorallia	Anthozoa									Cnidaria	9	2010-06-09	2010-06-15	0	0	0	0	0
129911_Gasterosteiformes	METSets	No	10	129911													Gasterosteiformes	Gasterosteiformes/Syn group	Smegmamorpha	Percomorpha	Euacanthopterygii	Acanthopterygii	Euacanthomorpha	Acanthomorpha	Ctenosquamata	Eurypterygii	Neoteleostei	Euteleostei	Clupeocephala	Elopocephala	Teleostei	Actinopterygii						Gnathostomata	Craniata	Vertebrata	Chordata	11	2010-06-10	2010-06-14	0	0	0	0	0
129912_Sygnathiformes	GoodSets	No	9	129912													Syngnathiformes	Gasterosteiformes/Syn group	Smegmamorpha	Percomorpha	Euacanthopterygii	Acanthopterygii	Euacanthomorpha	Acanthomorpha	Ctenosquamata	Eurypterygii	Neoteleostei	Euteleostei	Clupeocephala	Elopocephala	Teleostei	Actinopterygii						Gnathostomata	Craniata	Vertebrata	Chordata	11	2010-06-10	2010-06-14	0	0	3.92907	0	3.92907
129934_Cetomimioidea	GoodSets	No	12	129934								Cetomimoidea					Stephanoberyciformes					Acanthopterygii	Euacanthomorpha	Acanthomorpha	Ctenosquamata	Eurypterygii	Neoteleostei	Euteleostei	Clupeocephala	Elopocephala	Teleostei	Actinopterygii						Gnathostomata	Craniata	Vertebrata	Chordata	6	2010-06-10	2010-06-14	0	0	0	0	0
129949_Smegmamorpha	METSets	No	55	129949															Smegmamorpha	Percomorpha	Euacanthopterygii	Acanthopterygii	Euacanthomorpha	Acanthomorpha	Ctenosquamata	Eurypterygii	Neoteleostei	Euteleostei	Clupeocephala	Elopocephala	Teleostei	Actinopterygii						Gnathostomata	Craniata	Vertebrata	Chordata	13	2010-06-10	2010-06-14	0.941227	1.13179	1.13179	7.15273	9.30055
133551_Eleutherozoa	AdjustedSets	No	23	133551																																				Eleutherozoa	Echinodermata	24	2010-06-08	2010-06-24	0	0	6.53524	0	0
133710_Ophiuriorodea	AdjustedSets	No	6	133710																											Ophiuridea	Ophiuroidea						Asterozoa		Eleutherozoa	Echinodermata	25	2010-06-08	2010-06-24	0	0	0	0	0
134615_Alepocephalidae	GoodSets	No	21	134615							Alepocephalidae				Alepocephaloidei		Osmeriformes										Protacanthopterygii	Euteleostei	Clupeocephala	Elopocephala	Teleostei	Actinopterygii						Gnathostomata	Craniata	Vertebrata	Chordata	5	2010-06-09	2010-06-14	1.03287	1.03287	0.376682	1.03287	2.71948
134617_Alepocephalus	GoodSets	No	7	134617				Alepocephalus			Alepocephalidae				Alepocephaloidei		Osmeriformes										Protacanthopterygii	Euteleostei	Clupeocephala	Elopocephala	Teleostei	Actinopterygii						Gnathostomata	Craniata	Vertebrata	Chordata	2	2010-06-09	2010-06-14	0	0	0	0	0
134675_Osmeroidei	METSets	No	6	134675											Osmeroidei		Osmeriformes										Protacanthopterygii	Euteleostei	Clupeocephala	Elopocephala	Teleostei	Actinopterygii						Gnathostomata	Craniata	Vertebrata	Chordata	9	2010-06-09	2010-06-14	0	0	0	0	0
143346_Monocanthidae	GoodSets	No	21	143346							Monacanthidae	Balistoidea					Tetraodontiformes			Percomorpha	Euacanthopterygii	Acanthopterygii	Euacanthomorpha	Acanthomorpha	Ctenosquamata	Eurypterygii	Neoteleostei	Euteleostei	Clupeocephala	Elopocephala	Teleostei	Actinopterygii						Gnathostomata	Craniata	Vertebrata	Chordata	5	2010-06-10	2010-06-14	0	0	2.667	2.667	5.57451
156986_Batrachuperus	GoodSets	No	6	156986				Batrachuperus			Hynobiidae	Cryptobranchoidea					Caudata											Batrachia				Amphibia					Tetrapoda	Sarcopterygii	Gnathostoma	Vertebrata	Chordata	2	2010-06-10	2010-06-11	0	0	0	0	0
162266_Lacertinae	GoodSets	No	6	162266						Lacertinae	Lacertidae			Scincomorpha	Scleroglossa		Squamata											Lepidosauria						Sauria	Sauropsida	Amniota	Tetrapoda	Sarcopterygii	Gnathostoma	Vertebrata	Chordata	4	2010-06-10	2010-06-11	0	0	0	7.14166	10.6706
169418_Mustelinae	GoodSets	No	6	169418						Mustelinae	Mustelidae				Caniformia		Carnivora											Laurasuatheria		Eutheria	Theria	Mammalia				Amniota	Tetrapoda	Sarcopterygii	Gnathostoma	Vertebrata	Chordata	4	2010-06-11	2010-06-14	0	0	0	0	0
173537_Dipsadinae	GoodSets	No	13	173537						Dipsadinae	Colubridae	Colubroidea		Serpentes	Scleroglossa		Squamata											Lepidosauria						Sauria	Sauropsida	Amniota	Tetrapoda	Sarcopterygii	Gnathostoma	Vertebrata	Chordata	4	2010-06-10	2010-06-11	0	1.05314	1.05314	0	0
181419_Ceratioidea	AdjustedSets	No	15	181419								Ceratioideia					Lophiiformes					Paracanthopterygii	Euacanthomorpha	Acanthomorpha	Ctenosquamata	Eurypterygii	Neoteleostei	Euteleostei	Clupeocephala	Elopocephala	Teleostei	Actinopterygii						Gnathostomata	Craniata	Vertebrata	Chordata	6	2010-06-10	2010-06-17	1.19116	0	4.0491	1.19116	7.41814
181479_Trachichthyoidei	GoodSets	No	6	181479											Trachichthyoidei		Beryciformes				Euacanthopterygii	Acanthopterygii	Euacanthomorpha	Acanthomorpha	Ctenosquamata	Eurypterygii	Neoteleostei	Euteleostei	Clupeocephala	Elopocephala	Teleostei	Actinopterygii						Gnathostomata	Craniata	Vertebrata	Chordata	9	2010-06-10	2010-06-14	0	0	0	0	0
183770_Enterogona	AdjustedSets	No	5	183770													Enterogona															Ascidiacea							Tunicata		Chordata	11	2010-06-08	2010-06-24	0	0	0	0	0
186626_Otophysi	AdjustedSets	Yes	113	186626																						Otophysi	Ostariophysi	Otocephala	Clupeocephala	Elopocephala	Teleostei	Actinopterygii						Gnathostomata	Craniata	Vertebrata	Chordata	20	2010-06-09	2010-06-16	-0.023549	1.54701	17.583	39.6964	43.8038
186629_Siluriphysi	GoodSets	No	8	186629																					Siluriphysi	Otophysi	Ostariophysi	Otocephala	Clupeocephala	Elopocephala	Teleostei	Actinopterygii						Gnathostomata	Craniata	Vertebrata	Chordata	19	2010-06-09	2010-06-14	0	0	0	0	0
186630_Gonorhynchoidei	GoodSets	No	7	186630											Gonorynchoidei		Gonorynchiformes										Ostariophysi	Otocephala	Clupeocephala	Elopocephala	Teleostei	Actinopterygii						Gnathostomata	Craniata	Vertebrata	Chordata	9	2010-06-09	2010-06-14	0	0	5.41683	5.41683	0
186634_Otocephala	AdjustedSets	No	147	186634																								Otocephala	Clupeocephala	Elopocephala	Teleostei	Actinopterygii						Gnathostomata	Craniata	Vertebrata	Chordata	22	2010-06-09	2010-06-17	0	11.7138	27.2061	88.1187	109.547
186745_Scombridae	GoodSets	Yes	15	186745						Scombrinae	Scombridae				Scombroidei		Perciformes			Percomorpha	Euacanthopterygii	Acanthopterygii	Euacanthomorpha	Acanthomorpha	Ctenosquamata	Eurypterygii	Neoteleostei	Euteleostei	Clupeocephala	Elopocephala	Teleostei	Actinopterygii						Gnathostomata	Craniata	Vertebrata	Chordata	4	2010-06-10	2010-06-14	1.24487	1.24487	1.24487	1.24487	1.24487
186749_Thunnini	GoodSets	No	10	186749					Thunnini	Scombrinae	Scombridae				Scombroidei		Perciformes			Percomorpha	Euacanthopterygii	Acanthopterygii	Euacanthomorpha	Acanthomorpha	Ctenosquamata	Eurypterygii	Neoteleostei	Euteleostei	Clupeocephala	Elopocephala	Teleostei	Actinopterygii						Gnathostomata	Craniata	Vertebrata	Chordata	3	2010-06-10	2010-06-14	3e-05	3e-05	1e-05	1e-05	3e-05
186840_Alepocephaloidei	GoodSets	Yes	26	186840											Alepocephaloidei		Osmeriformes										Protacanthopterygii	Euteleostei	Clupeocephala	Elopocephala	Teleostei	Actinopterygii						Gnathostomata	Craniata	Vertebrata	Chordata	9	2010-06-09	2010-06-14	0	0	0	0	-0.187189
207598_Homininae	GoodSets	No	7	207598						Homininae	Hominidae	Hominoidea	Catarrhini	Simiiformes	Haplorrhini		Primates											Euarchontoglires		Eutheria	Theria	Mammalia				Amniota	Tetrapoda	Sarcopterygii	Gnathostoma	Vertebrata	Chordata	4	2010-06-11	2010-06-11	0	0	0	0	0
215449_Neocoloidea	GoodSets	No	13	215449																										Neocoleoidea	Coleodea	Cephalopoda									Mollusca	24	2010-06-09	2010-06-15	0	0	0	15.2825	15.2825
215450_Decapodiformes	GoodSets	No	10	215450																								Decapodiformes		Neocoleoidea	Coleodea	Cephalopoda									Mollusca	22	2010-06-09	2010-06-15	2.88157	0	10.0955	10.0955	10.0955
216267_Orthogastropoda	AdjustedSets	No	23	216267																											Orthogastropoda	Gastropoda									Mollusca	25	2010-06-09	2010-06-23	0	0	0	6.40687	13.5762
216289_Apogastropoda	AdjustedSets	No	21	216289																										Apogastropoda	Orthogastropoda	Gastropoda									Mollusca	24	2010-06-09	2010-06-23	0	0	0	0	9.42627
216293_Hypsogastropoda	AdjustedSets	No	15	216293											Hypsogastropoda		Sorbeoconcha											Caenogastropoda		Apogastropoda	Orthogastropoda	Gastropoda									Mollusca	9	2010-06-09	2010-06-23	0	0.220025	0.220025	0	0
216294_Littorinimorpha	GoodSets	No	5	216294										Littorinimorpha	Hypsogastropoda		Sorbeoconcha											Caenogastropoda		Apogastropoda	Orthogastropoda	Gastropoda									Mollusca	8	2010-06-09	2010-06-15	0	0	0	0	0
216305_Heterobranchia	GoodSets	No	6	216305																								Heterobranchia		Apogastropoda	Orthogastropoda	Gastropoda									Mollusca	22	2010-06-09	2010-06-15	0	0	0	0	0
269181_Plethodontinae	GoodSets	No	10	269181						Plethodontinae	Plethodontidae	Salamandroidea					Caudata											Batrachia				Amphibia					Tetrapoda	Sarcopterygii	Gnathostoma	Vertebrata	Chordata	4	2010-06-10	2010-06-11	0	0	3.59674	0	3.59674
274794_Epinephalinae	METSets	No	7	274794						Epinephalinae	Serranidae				Percoidei		Perciformes			Percomorpha	Euacanthopterygii	Acanthopterygii	Euacanthomorpha	Acanthomorpha	Ctenosquamata	Eurypterygii	Neoteleostei	Euteleostei	Clupeocephala	Elopocephala	Teleostei	Actinopterygii						Gnathostomata	Craniata	Vertebrata	Chordata	4	2010-06-10	2010-06-14	0	0	0	0	0
278169_Cobitinae	GoodSets	No	7	278169						Cobitinae	Cobitidae	Cobitoidea					Cypriniformes								Cypriniphysi	Otophysi	Ostariophysi	Otocephala	Clupeocephala	Elopocephala	Teleostei	Actinopterygii						Gnathostomata	Craniata	Vertebrata	Chordata	4	2010-06-09	2010-06-14	0	0	0	0	0
297308_Ixodoidea	GoodSets	No	10	297308									Ixodoidea				Ixodida											Parasitiformes			Acari	Arachnida							Chelicerata		Arthropoda	7	2010-06-09	2010-06-15	0.399962	0	0	0	0
311790_Afrotheria	GoodSets	No	14	311790																								Afrotheria		Eutheria	Theria	Mammalia				Amniota	Tetrapoda	Sarcopterygii	Gnathostoma	Vertebrata	Chordata	22	2010-06-11	2010-06-11	0	0	0	0	6.41356
314145_Laurasuatheria	METSets	No	176	314145																								Laurasuatheria		Eutheria	Theria	Mammalia				Amniota	Tetrapoda	Sarcopterygii	Gnathostoma	Vertebrata	Chordata	22	2010-06-11	2010-06-11	11.602	10.0498	10.7266	27.8766	76.0123
314146_Euarchontoglires	AdjustedSets	No	80	314146																								Euarchontoglires		Eutheria	Theria	Mammalia				Amniota	Tetrapoda	Sarcopterygii	Gnathostoma	Vertebrata	Chordata	22	2010-06-11	2010-06-19	3.44618	0	3.83703	11.3181	18.8257
314147_Glires	GoodSets	No	31	314147														Glires										Euarchontoglires		Eutheria	Theria	Mammalia				Amniota	Tetrapoda	Sarcopterygii	Gnathostoma	Vertebrata	Chordata	12	2010-06-11	2010-06-11	0	0	1.28948	1.28948	1.28948
314293_Simiformes	AdjustedSets	No	32	314293										Simiiformes	Haplorrhini		Primates											Euarchontoglires		Eutheria	Theria	Mammalia				Amniota	Tetrapoda	Sarcopterygii	Gnathostoma	Vertebrata	Chordata	8	2010-06-11	2010-06-19	2.4055	0	2.7961	9.79811	15.4909
314295_Hominoidea	METSets	No	14	314295								Hominoidea	Catarrhini	Simiiformes	Haplorrhini		Primates											Euarchontoglires		Eutheria	Theria	Mammalia				Amniota	Tetrapoda	Sarcopterygii	Gnathostoma	Vertebrata	Chordata	6	2010-06-11	2010-06-11	0	0	5.86381	8.32127	8.32127
318546_Pseduocreniladinae	GoodSets	No	8	318546						Pseudocrenalidae	Cichilidae				Labroidei		Perciformes			Percomorpha	Euacanthopterygii	Acanthopterygii	Euacanthomorpha	Acanthomorpha	Ctenosquamata	Eurypterygii	Neoteleostei	Euteleostei	Clupeocephala	Elopocephala	Teleostei	Actinopterygii						Gnathostomata	Craniata	Vertebrata	Chordata	4	2010-06-10	2010-06-14	0	0	4.199	4.199	28.2231
328320_Geomydidae	GoodSets	No	8	328320							Geoemydidae	Testudinoidea			Cryptodira		Testudines																		Sauropsida	Amniota	Tetrapoda	Sarcopterygii	Gnathostoma	Vertebrata	Chordata	5	2010-06-10	2010-06-11	0	0	0	146.519	146.519
328321_Geomdinae	GoodSets	No	7	328321						Geomydinae	Geoemydidae	Testudinoidea			Cryptodira		Testudines																		Sauropsida	Amniota	Tetrapoda	Sarcopterygii	Gnathostoma	Vertebrata	Chordata	4	2010-06-10	2010-06-11	0	0	1.53831	1.76199	1.76199
337677_Cricetidae	GoodSets	No	7	337677							Cricetidae	Muroidea			Sciurognathi		Rodentia	Glires										Euarchontoglires		Eutheria	Theria	Mammalia				Amniota	Tetrapoda	Sarcopterygii	Gnathostoma	Vertebrata	Chordata	5	2010-06-11	2010-06-11	0	0	0	0	0
337687_Muroidea	GoodSets	No	20	337687								Muroidea			Sciurognathi		Rodentia	Glires										Euarchontoglires		Eutheria	Theria	Mammalia				Amniota	Tetrapoda	Sarcopterygii	Gnathostoma	Vertebrata	Chordata	6	2010-06-11	2010-06-11	0	0	0	0	0
376911_Stepsirrhini	GoodSets	No	13	376911											Strepsirrhini		Primates											Euarchontoglires		Eutheria	Theria	Mammalia				Amniota	Tetrapoda	Sarcopterygii	Gnathostoma	Vertebrata	Chordata	9	2010-06-11	2010-06-11	2.50579	2.50579	2.50579	2.50579	2.50579
376913_Haplorrhini	AdjustedSets	No	34	376913											Haplorrhini		Primates											Euarchontoglires		Eutheria	Theria	Mammalia				Amniota	Tetrapoda	Sarcopterygii	Gnathostoma	Vertebrata	Chordata	9	2010-06-11	2010-06-19	2.89469	-0.096807	2.89469	10.1089	15.1707
376915_Lemuriformes	GoodSets	No	7	376915										Lemuriformes	Strepsirrhini		Primates											Euarchontoglires		Eutheria	Theria	Mammalia				Amniota	Tetrapoda	Sarcopterygii	Gnathostoma	Vertebrata	Chordata	8	2010-06-11	2010-06-11	2.61363	2.61363	2.61363	2.61363	2.61363
379583_Feliformia	GoodSets	No	7	379583											Feliformia		Carnivora											Laurasuatheria		Eutheria	Theria	Mammalia				Amniota	Tetrapoda	Sarcopterygii	Gnathostoma	Vertebrata	Chordata	9	2010-06-11	2010-06-14	0	0	0	0	0
379584_Caniniformia	METSets	Yes	59	379584											Caniformia		Carnivora											Laurasuatheria		Eutheria	Theria	Mammalia				Amniota	Tetrapoda	Sarcopterygii	Gnathostoma	Vertebrata	Chordata	9	2010-06-11	2010-06-14	3.03632	3.03632	-0.466185	8.49507	19.07
466544_Perdicinae	GoodSets	No	5	466544						Perdicinae	Phasianidae						Galliformes											Neognathae				Aves	Archosauria	Sauria	Sauropsida	Amniota	Tetrapoda	Sarcopterygii	Gnathostoma	Vertebrata	Chordata	4	2010-06-11	2010-06-11	0	0	0	0	0
480117_Cyclorrhapha	METSets	No	19	480117									Cyclorrhapha	Muscomorpha	Brachycera		Diptera													Endopterygota	Neoptera	Insecta						Hexapoda		Pancrustacea	Arthropoda	7	2010-06-09	2010-06-15	0	0	0	8.95317	6.26563
490370_Pleuronectininae	GoodSets	No	7	490370						Pleurinectinae	Pleuronectidae				Pleuronectoidei		Pleuronectiformes			Percomorpha	Euacanthopterygii	Acanthopterygii	Euacanthomorpha	Acanthomorpha	Ctenosquamata	Eurypterygii	Neoteleostei	Euteleostei	Clupeocephala	Elopocephala	Teleostei	Actinopterygii						Gnathostomata	Craniata	Vertebrata	Chordata	4	2010-06-10	2010-06-14	0	0	0	0	0
504568_Salmoniae	GoodSets	No	15	504568						Salmoninae	Salmonidae				Salmonoidei		Salmoniformes										Protacanthopterygii	Euteleostei	Clupeocephala	Elopocephala	Teleostei	Actinopterygii						Gnathostomata	Craniata	Vertebrata	Chordata	4	2010-06-09	2010-06-14	0	0	0	2.5591	0
551290_Teuthida	GoodSets	No	8	551290													Teuthida											Decapodiformes		Neocoleoidea	Coleodea	Cephalopoda									Mollusca	11	2010-06-09	2010-06-15	0	0	0	0	0
685122_Dicroglossinae	GoodSets	No	5	685122						Dicroglossinae	Ranidae	Ranoidea			Neobatrachia		Anura											Batrachia				Amphibia					Tetrapoda	Sarcopterygii	Gnathostoma	Vertebrata	Chordata	4	2010-06-10	2010-06-11	0	0	0	0	0
698026_Hemidactyliinae	GoodSets	No	10	698026						Hemidactyliinae	Plethodontidae	Salamandroidea					Caudata											Batrachia				Amphibia					Tetrapoda	Sarcopterygii	Gnathostoma	Vertebrata	Chordata	4	2010-06-10	2010-06-11	0	0	0.46003	3.27694	0.46003
[truncated: 102 more columns]

## Sheet: Problematic OTUs
Species	Genus	Family	Order	Class	Phylum	ATP notes	Gene	General Problem	Detailed Notes of Problem
japonicus	Marsupenaeus			Malacostraca	Arthropoda		COX1	Alternative start codon	acg=MET
oceanica	Ligia			Malacostraca	Arthropoda		COX1	Alternative start codon	acg=MET
stylirostris	Litopenaeus			Malacostraca	Arthropoda		ND1	Ambiguous nucleotide	Y at nt pos 441
magnicornis	Rhopaea		Coleoptera		Arthropoda		COX1	Alternative start codon	aac=MET
oblongus	Macrogyrus		Coleoptera		Arthropoda		COX1	Alternative start codon	ttt=MET
granulum	Hydroscapha		Coleoptera		Arthropoda		COX1	Alternative start codon	tta=MET
atrata	Mordella		Coleoptera		Arthropoda		COX2	Reading frame problems	last nt pos (682) should be a stop codon
sexta	Manduca		Lepidoptera		Arthropoda		COX1	Alternative start codon	cga=MET
funestus	Anopheles		Diptera		Arthropoda		ND2, ND4L, ND4, ATP8, COX3, ATP6	Reading frame problems	these genes are incomplete, lots of n's in seq
sericata	Lucilia		Diptera		Arthropoda		COX1	Alternative start codon	tcg=MET
maculosus	Myrichthys		Anguilliformes		Chordata		CYTB	Indexed with different names/abbreviations in genebank - retrieved manually when possible	not being retrieved from GB
hypomelas	Stemonidium		Anguilliformes		Chordata		ND3	Ambiguous nucleotide	y at pos 36, 40; also stop codon may be one nt
subrufa	Pelomedusa		Testudinia		Chordata		ND3, ND4L	Reading frame problems	ND3: switches reading frames, ND4L: switches reading frames twice
tornieri	Malacochersus		Testudinia		Chordata		ND3	Alternative start codon	ctg=MET
porosus	Crocodylus	Crocodylidae			Chordata		ND4L, ATP6	Alternative start codon	ND4L:acc=MET, ATP6:aca=MET
siamensis	Crocodylus	Crocodylidae			Chordata		ND4L	Alternative start codon	acc=MET
schlegelii	Tomistoma	Crocodylidae			Chordata		ND4L	Alternative start codon	act=MET
gangeticus	Gavialis	Crocodylidae			Chordata		ND4L	Alternative start codon	ttg=MET
niloticus	Crocodylus	Crocodylidae			Chordata		ND4L, ATP6	Alternative start codon	ND4L: acc=MET, ATP6: aca=MET
crocodilurus	Shinisarus			Squamata	Chordata		COX1	Alternative start codon	ttg=MET
vitticeps	Pogona			Squamata	Chordata		ND2, ATP8	Alternative start codon	ATP8:ttg=MET, ND2:ttg=MET
oustaleti	Furcifer			Squamata	Chordata		ND2, ATP8	Alternative start codon	ND2: ttg=MET, ATP8: ttg=MET
guttata	Leiolepis			Squamata	Chordata		ATP6, ATP8, ND6, COX2	Indexed with different names/abbreviations in genebank - retrieved manually when possible	not being retrieved from GB, ATP8 has alt start codon
decaryi	Brookesia			Squamata	Chordata		ATP6, ATP8	Indexed with different names/abbreviations in genebank - retrieved manually when possible	not being retrieved from GB
melleri	Trioceros			Squamata	Chordata		ATP6, ATP8	Indexed with different names/abbreviations in genebank - retrieved manually when possible	not being retrieved from GB, ATP8 has alt start codon
ambioensis	Hydrosaurus			Squamata	Chordata		Several	Indexed with different names/abbreviations in genebank - retrieved manually when possible	not being retrieved from GB
cristatus	Podiceps			Neognathae	Chordata		ND1	Reading frame problems	not being retrieved from GB, overlaps with a tRNA, no coding/protein entry, so dropped!
rufescens	Echymipera			Metatheria	Chordata		ND4	Ambiguous nucleotide	y's
suillus	Hylomys		Insectivora		Chordata		ND3	Alternative start codon	gca=MET
orientalis	Onychiurus		Collembola	Ellipura	Arthropoda		ND4L, ND4	Ambiguous nucleotide	Nd4L: r at pos 453 (others?), ND4: k at pos 421
viridis	Sminthurus		Collembola	Ellipura	Arthropoda		COX1	Alternative start codon	tta=MET
antarcticus	Cryptopygus		Collembola	Ellipura	Arthropoda		ND1	Alternative start codon	tta=MET
villosa	Orchesella		Collembola	Ellipura	Arthropoda		COX1	Alternative start codon	tta=MET
biaculeatus	Triacanthus		Tetraodontiformes		Chordata		ATP6	Alternative start codon	ttg=MET
fulgens	Ailurus			Carnivora	Chordata		ND5	Alternative start codon	gta=MET
sabaeus	Chlorocebus			Euarchontoglires	Chordata		ATP8	Ambiguous nucleotide	r at pos 127
pygmaeus	Pongo			Euarchontoglires	Chordata		ND5	Alternative start codon	aca=MET
buchholzi	Pantodon		Osteoglossiformes		Chordata		ND1	Alternative start codon	ttg=MET
hypomelas	Stemonidium			Elopomorpha	Chordata		ND3	Ambiguous nucleotide	y's and w's
nigrostriata	Galaxiella		Osmeriformes		Chordata		CytB	Alternative start codon	aac=MET
thele	Bufoceratias		Lophiiformes		Chordata		ATP6, ATP8	Reading frame problems	Not being retrieved from GB, overlapping
vanhoeffeni	Gigantactis		Lophiiformes		Chordata		ATP6	Alternative start codon	ttg=MET
macrothrix	Rhynchactis		Lophiiformes		Chordata		ATP6	Alternative start codon	ttg=MET
japonicus	Physiculus		Gadiiformes		Chordata		ATP6	Alternative start codon	ctg=MET
antrodes	Bathygadus		Gadiiformes		Chordata		ATP6	Alternative start codon	ttg=MET
japonicum	Zenion		Zeiformes		Chordata		ATP6	Alternative start codon	ctg=MET
chinensis	Aulostomus			Smegmamorpha	Chordata		ND1	Alternative start codon	ttg=MET
polleni	Paratilapia	labroidei	Perciformes		Chordata		ND4	Ambiguous nucleotide	y at pos 889
akaara	Epinephelus	percoidei	Perciformes		Chordata		ATP6	Alternative start codon	ctg=MET
maculatus	Paretroplus	labroidei	Perciformes		Chordata		ATP6, ATP8	Reading frame problems	not being retrieved from GB, overlapping
breviceps	Petroscirtes	blennoidei	Perciformes		Chordata		ND1	Alternative start codon	ttg=MET
coioides	Epinephelus	percoidei	Perciformes		Chordata		ATP6	Alternative start codon	ctg=MET
trilineatum	Parapristipoma	percoidei	Perciformes		Chordata		ATP6	Alternative start codon	ttg=MET
strigatus	Microcanthus	percoidei	Perciformes		Chordata		COX1, CYTB, ATP8, ATP6	Indexed with different names/abbreviations in genebank - retrieved manually when possible	not being retrieved from GB
leucogrammicus	Anyperodon	percoidei	Perciformes		Chordata		ATP6	Alternative start codon	ctg=MET
japonica	Hyperoglyphe	stromatoidei	Perciformes		Chordata		ATP6	Alternative start codon	ttg=MET
cyclophthalmus	Labracinthus	percoidei	Perciformes		Chordata		ATP6	Alternative start codon	ctg=MET
myersi	Chinonodraco	notothenioidei	Perciformes		Chordata		ATP6, ND6	Gene loss or duplication	ATP:ttg=MET, ND6:lost
temporalis	Hypselecara	labroidei	Perciformes		Chordata		CYTB, ATP6, ATP8	Indexed with different names/abbreviations in genebank - retrieved manually when possible	Not being retrieved from GB
lanceolatus	Epinephelus	percoidei	Perciformes		Chordata		ATP6	Alternative start codon	ctg=MET
armatus	Enoplosus	percoidei	Perciformes		Chordata		COX1, COX2, CYTB, ATP6, ATP8	Indexed with different names/abbreviations in genebank - retrieved manually when possible	Not being retrieved from GB
hangzhouensis	Heptathela			Chelicerata	Arthropoda		COX2	Alternative start codon	ctg=MET
huwena	Ornithoctonus			Chelicerata	Arthropoda		COX1	Alternative start codon	tta=MET
tridentatus	Tachpleus			Chelicerata	Arthropoda		COX1	Alternative start codon	tta=MET
occidentalis	Metaseiulus			Chelicerata	Arthropoda		ND3, ND6	Gene loss or duplication	****No ND3 or ND6 genes, others are duplicated
sp.	Bothropolys			Myriapoda	Arthropoda		COX1	Alternative start codon	ctt=MET
coleoptrata	Scutigera			Myriapoda	Arthropoda		COX1	Alternative start codon	tat=MET
harmandi	Mongoloraphidia			Neuropterida	Arthropoda		COX1	Alternative start codon	ctg=MET
fuliginosa	Periplaneta			Orthopteroidea	Arthropoda		COX1	Alternative start codon	acc=MET
imaginis	Thrips			Paraneoptera	Arthropoda		ND4	Alternative start codon	taa=MET
macrocnemis	Bothriometopus			Paraneoptera	Arthropoda		ND2, COX3	Alternative start codon	ND2: ctg=MET, COX3: tta=MET
philippinarum	Venerupis			Bivalvia	Mollusca	MOST	COX1, COX3	Alternative start codon	COX1: gtt=MET, COX3: gtt=MET
virginica	Crassostrea			Bivalvia	Mollusca	BIVALVES LACK	CYTB	Alternative start codon	tta=MET
yessoensis	Mizohopecten			Bivalvia	Mollusca	ATP8	COX2	Gene loss or duplication	missing
venosa	Rapana			Gastropoda	Mollusca		ND4, ATP6	Ambiguous nucleotide	ATP6: k at nuc pos 154 & X's in AA sequence, ND4: k at nuc pos 182, r at pos 242, also so X's in AA
obsoleta	Ilyanassa			Gastropoda	Mollusca		ND2	Reading frame problems	switches from reading frame 1 to reading frame 3 at AA position 91
celtica	Onchidella			Gastropoda	Mollusca		ND1, ND2, ND4L, ND6	Indexed with different names/abbreviations in genebank - retrieved manually when possible	ND6: not being retrieved from GB, ND1:not being retrieved from GB, ND2: not being retrieved from GB; ND4L: Not being retrieved from GB
nemoralis	Cepaea			Gastropoda	Mollusca		ND5	Reading frame problems	atg=Ile (first codon)
carpocapsae	Steinernema		Rhabdita		Nematoda	ALL	ND1, ND2, ND3, ND4, ND5, ND6, COX1, COX2, COX3, CYTB	Alternative start codon	ND1: ttt=MET, ND2: tta=MET, ND3: ttt=MET, ND4: tta=MET, ND5:ttt=MET, ND6:tta=MET, COX1:tta=MET, COX2: ttt=MET, COX3:ttt=MET, CYTB: ttt=MET
malayi	Brugia		Spiruida		Nematoda	NEMATODES	ND2, ND3, ND4L, ND5, ND6	Alternative start codon	ND2: tta=MET, ND3: ctt=MET, ND4L: gta=MET, ND5: ttt=MET, ND6: tat=MET
quadrispinulatum	Oesophagostomum		Rhabdita		Nematoda	LACK	ND1, ND2, ND3, ND4, ND4L, ND5, ND6	Indexed with different names/abbreviations in genebank - retrieved manually when possible	Nds not retrieved from GB
malaysiensis	Taxocara		Ascarididia		Nematoda	ATP8	COX2	Alternative start codon	gta=MET
immitis	Dirofilaria		Spiruida		Nematoda		ND3, ND4L, Nd6, CYTB	Alternative start codon	ND3: ctt=MET, ND4L: gta=MET, ND6: tat=MET, CYTB: gtt=MET
suum	Ascaris		Ascarididia		Nematoda		COX3	Alternative start codon	gtt=MET
oncophora	Cooperia		Rhabdita		Nematoda		ND2	Alternative start codon	ttg=MET, y's and r's
canis	Taxocara		Ascarididia		Nematoda		COX2	Alternative start codon	gtt=MET
volvulus	Onchocerca		Spiruida		Nematoda		ND3	Alternative start codon	ctt=MET
cati	Taxocara		Ascarididia		Nematoda		COX2, ND2	Alternative start codon	ND2: gtt=MET, COX2: gtt=MET
similis	Radopholus				Nematoda		ALL	Reading frame problems	translation frame issues
sebastis	Microcotyle			Monogea	Platyhelminthes	ALL	ND4, COX1	Ambiguous nucleotide	COX2: y at nt pos 771, ND4: ata=MET
haematobium	Schistosoma			Trematoda	Platyhelminthes	PLATYHELMINTHES	COX1	Alternative start codon	ata=MET
diminuta	Hymenolepis		Cyclophillidea		Platyhelminthes	LACK	ND4	Alternative start codon	att=MET
spindale	Schistosoma			Trematoda	Platyhelminthes	ATP8	COX1	Alternative start codon	att=MET
polyacanthus	Astropecten				Echinodermata		ND3, ND4L	Alternative start codon	ND3: att=MET, ND4L: att=MET
lividus	Paracentrotus				Echinodermata		ND4L	Alternative start codon	atc=MET
squamata	Amphipholis				Echinodermata		ATP6, ATP8	Indexed with different names/abbreviations in genebank - retrieved manually when possible	not being retrieved from GB
brevispinus	Acanthaster				Echinodermata		ND3, ND4L	Alternative start codon	ND3: att=MET, ND4L: att=MET
quinalia	Luidia				Echinodermata		ND3, ND4L	Alternative start codon	ND3: att=MET, ND4L: att=MET
cordatum	Echinocardium				Echinodermata		ND4L	Alternative start codon	atc=MET
pallidus	Strongylocentrotus				Echinodermata		ND4L	Alternative start codon	atc=MET
ochraceus	Pisaster				Echinodermata		ND4L	Alternative start codon	att=MET
droebachiensis	Strongylocentrotus				Echinodermata		ND4L, ATP6	Alternative start codon	ND4L: atc=MET, ATP6:ata=MET
planci	Acanthaster				Echinodermata		ND3, ND4L	Alternative start codon	ND4L:att=MET, ND3: att=MET
aculeata	Ophiopholis				Echinodermata		ND1, COX1	Alternative start codon	COX1:atc=MET, ND1: att=MET
savignyi	Ciona				Tunicata		ATP8	Gene loss or duplication	missing ATP8
lepadiformis	Clavelina				Tunicata		ATP8	Gene loss or duplication	missing ATP8
roretzi	Halocynthia				Tunicata		ATP8	Gene loss or duplication	missing ATP8
momus	Herdmania				Tunicata		COX2, ND2, ND5	Ambiguous nucleotide	ND5: y's, ND2: y's, COX2: y's. W's
fumigata	Phallusia				Tunicata		multiple	Alternative start codon	alt start codon
mammilata	Phallusia				Tunicata		multiple	Alternative start codon	alt start codon
conicum	Aplidium				Tunicata		multiple	Alternative start codon	alt start codon
salmonis	Lepeophtheirus			Maxillopoda	Arthropoda		ATP8	Gene loss or duplication	missing
nana	Paracyclopina			Maxillopoda	Arthropoda		ATP8	Gene loss or duplication	missing
americanus	Argulus			Maxillopoda	Arthropoda		COX1	Alternative start codon	tcg=MET
armillatus	Armillifer			Maxillopoda	Arthropoda		COX1	Alternative start codon	ctg=MET
polymerus	Pollicipes			Maxillopoda	Arthropoda		COX1	Alternative start codon	tcg=MET
plagiosum	Chiloscyllium			Chondricthyes	Chordata		ND1. ND2, ND4, ND4L	Indexed with different names/abbreviations in genebank - retrieved manually when possible	Not being retrieved from GB
gibelio	Carassius			Cypriniformes	Chordata		COX1, COX2, COX3	Indexed with different names/abbreviations in genebank - retrieved manually when possible	Not being retrieved from GB
caurinus	Mylocheilus			Cypriniformes	Chordata		cytb	Indexed with different names/abbreviations in genebank - retrieved manually when possible	Not being retrieved from GB
megacephalus	Polypedates			Amphibia	Chordata		ND5, ATP8	Gene loss or duplication	Missing
punctatus	Sphenodon			Lepidosauria	Chordata		ND5	Gene loss or duplication	Missing
charonda	Sasakia			Lepidoptera	Arthropoda		COX1, COX2, COX3, CYTB	Indexed with different names/abbreviations in genebank - retrieved manually when possible	Not being retrieved from GB
charonda kuh	Sasakia			Lepidoptera	Arthropoda		COX1, COX2, COX3, CYTB	Indexed with different names/abbreviations in genebank - retrieved manually when possible	Not being retrieved from GB
